# Supplementary material for: Calculation of the total corneal astigmatism using the virtual cross cylinder method on the secondary principal plane of the cornea
Source: Sci Rep. 2024 Feb 26;14:4611. doi: 10.1038/s41598-024-55154-x (PMC11310508; doi:10.1038/s41598-024-55154-x)
Supplement: Supplementary file 2 — Supplementary Information 2. [file 41598_2024_55154_MOESM2_ESM.xlsx]

## Sheet: Verification Experiment (n=324)
Calculation of the total corneal astigmatism using the virtual cross cylinder method on the secondary principal plane of the cornea
Verification experiment with the Jackson cross cylinder
Jackson cross cylinder 1 (±1.00 D)				Jackson cross cylinder 2 (±0.50 D)				lensmeter-measured values (1+2)				Virtual cross cylinder method-calculated values
												a	b	SQRT(a*a+b*b)	sinθ	cosθ	tanθ	a/b	arctan(a/b)	atan2(b,a)=θatan2	σ=θatan2/2(°)	σ=θatan2/2+π(°)
S	C	AX	+	S	C	AX	＝	S	C	AX
-1	2	0		-0.5	1	0		-1.51	2.95	2		0	3	3	0	1	0	0	0	0	0	180
-1	2	0		-0.5	1	10		-1.47	2.86	4		0.34202	2.93969	2.95952	0.115566	0.9933	0.116346	0.116346	0.115825	0.115825	3.31814	183.318
-1	2	0		-0.5	1	20		-1.42	2.78	9		0.642788	2.76604	2.83975	0.226354	0.974045	0.232385	0.232385	0.228333	0.228333	6.54124	186.541
-1	2	0		-0.5	1	30		-1.35	2.63	12		0.866025	2.5	2.64575	0.327327	0.944911	0.34641	0.34641	0.333473	0.333473	9.5533	189.553
-1	2	0		-0.5	1	40		-1.14	2.21	13		0.984808	2.17365	2.38633	0.412686	0.910873	0.453067	0.453067	0.425401	0.425401	12.1869	192.187
-1	2	0		-0.5	1	50		-0.98	1.91	16		0.984808	1.82635	2.07495	0.474618	0.880192	0.539221	0.539221	0.49453	0.49453	14.1672	194.167
-1	2	0		-0.5	1	60		-0.78	1.49	16		0.866025	1.5	1.73205	0.5	0.866025	0.57735	0.57735	0.523599	0.523599	15	195
-1	2	0		-0.5	1	70		-0.63	1.2	12		0.642788	1.23396	1.39134	0.461992	0.886884	0.520916	0.520916	0.48024	0.48024	13.7579	193.758
-1	2	0		-0.5	1	80		-0.54	0.97	8		0.34202	1.06031	1.1141	0.306991	0.951712	0.322567	0.322567	0.31203	0.31203	8.93899	188.939
-1	2	0		-0.5	1	90		-0.5	0.92	3		1.22515e-16	1	1	1.22515e-16	1	1.22515e-16	1.22515e-16	1.22515e-16	1.22515e-16	3.50979e-15	180
-1	2	0		-0.5	1	100		-0.54	0.98	174		-0.34202	1.06031	1.1141	-0.306991	0.951712	-0.322567	-0.322567	-0.31203	-0.31203	-8.93899	171.061
-1	2	0		-0.5	1	110		-0.64	1.18	169		-0.642788	1.23396	1.39134	-0.461992	0.886884	-0.520916	-0.520916	-0.48024	-0.48024	-13.7579	166.242
-1	2	0		-0.5	1	120		-0.79	1.46	168		-0.866025	1.5	1.73205	-0.5	0.866025	-0.57735	-0.57735	-0.523599	-0.523599	-15	165
-1	2	0		-0.5	1	130		-0.96	1.81	166		-0.984808	1.82635	2.07495	-0.474618	0.880192	-0.539221	-0.539221	-0.49453	-0.49453	-14.1672	165.833
-1	2	0		-0.5	1	140		-1.11	2.12	167		-0.984808	2.17365	2.38633	-0.412686	0.910873	-0.453067	-0.453067	-0.425401	-0.425401	-12.1869	167.813
-1	2	0		-0.5	1	150		-1.23	2.39	170		-0.866025	2.5	2.64575	-0.327327	0.944911	-0.34641	-0.34641	-0.333473	-0.333473	-9.5533	170.447
-1	2	0		-0.5	1	160		-1.4	2.75	175		-0.642788	2.76604	2.83975	-0.226354	0.974045	-0.232385	-0.232385	-0.228333	-0.228333	-6.54124	173.459
-1	2	0		-0.5	1	170		-1.47	2.9	175		-0.34202	2.93969	2.95952	-0.115566	0.9933	-0.116346	-0.116346	-0.115825	-0.115825	-3.31814	176.682
-1	2	10		-0.5	1	0		-1.46	2.83	5		0.68404	2.87939	2.95952	0.231132	0.972922	0.237565	0.237565	0.233241	0.233241	6.68186	186.682
-1	2	10		-0.5	1	10		-1.49	2.92	8		1.02606	2.81908	3	0.34202	0.939693	0.36397	0.36397	0.349066	0.349066	10	190
-1	2	10		-0.5	1	20		-1.49	2.93	15		1.32683	2.64543	2.95952	0.448325	0.893871	0.501555	0.501555	0.464891	0.464891	13.3181	193.318
-1	2	10		-0.5	1	30		-1.45	2.82	18		1.55007	2.37939	2.83975	0.545846	0.837886	0.651456	0.651456	0.577398	0.577398	16.5412	196.541
-1	2	10		-0.5	1	40		-1.29	2.53	22		1.66885	2.05303	2.64575	0.630765	0.775974	0.812869	0.812869	0.682539	0.682539	19.5533	199.553
-1	2	10		-0.5	1	50		-1.1	2.13	22		1.66885	1.70574	2.38633	0.699335	0.714794	0.978374	0.978374	0.774467	0.774467	22.1869	202.187
-1	2	10		-0.5	1	60		-1.03	2.02	26		1.55007	1.37939	2.07495	0.747038	0.664781	1.12374	1.12374	0.843596	0.843596	24.1672	204.167
-1	2	10		-0.5	1	70		-0.76	1.43	25		1.32683	1.11334	1.73205	0.766044	0.642788	1.19175	1.19175	0.872665	0.872665	25	205
-1	2	10		-0.5	1	80		-0.57	1.08	20		1.02606	0.939693	1.39134	0.737463	0.675388	1.09191	1.09191	0.829306	0.829306	23.7579	203.758
-1	2	10		-0.5	1	90		-0.53	0.96	17		0.68404	0.879385	1.1141	0.613982	0.78932	0.777862	0.777862	0.661096	0.661096	18.939	198.939
-1	2	10		-0.5	1	100		-0.54	0.94	10		0.34202	0.939693	1	0.34202	0.939693	0.36397	0.36397	0.349066	0.349066	10	190
-1	2	10		-0.5	1	110		-0.55	1	3		0.0412527	1.11334	1.1141	0.0370276	0.999314	0.0370531	0.0370531	0.0370361	0.0370361	1.06101	181.061
-1	2	10		-0.5	1	120		-0.72	1.34	176		-0.181985	1.37939	1.39134	-0.130799	0.991409	-0.131932	-0.131932	-0.131174	-0.131174	-3.75787	176.242
-1	2	10		-0.5	1	130		-0.89	1.72	174		-0.300767	1.70574	1.73205	-0.173648	0.984808	-0.176327	-0.176327	-0.174533	-0.174533	-5	175
-1	2	10		-0.5	1	140		-1.06	2.04	176		-0.300767	2.05303	2.07495	-0.144952	0.989439	-0.146499	-0.146499	-0.145464	-0.145464	-4.16725	175.833
-1	2	10		-0.5	1	150		-1.18	2.3	178		-0.181985	2.37939	2.38633	-0.0762614	0.997088	-0.0764841	-0.0764841	-0.0763355	-0.0763355	-2.18685	177.813
-1	2	10		-0.5	1	160		-1.36	2.66	1		0.0412527	2.64543	2.64575	0.015592	0.999878	0.0155939	0.0155939	0.0155927	0.0155927	0.446697	180.447
-1	2	10		-0.5	1	170		-1.4	2.73	3		0.34202	2.81908	2.83975	0.12044	0.992721	0.121323	0.121323	0.120733	0.120733	3.45876	183.459
-1	2	20		-0.5	1	0		-1.36	2.68	11		1.28558	2.53209	2.83975	0.452707	0.891659	0.507713	0.507713	0.469799	0.469799	13.4588	193.459
-1	2	20		-0.5	1	10		-1.46	2.84	16		1.6276	2.47178	2.95952	0.549952	0.835196	0.658471	0.658471	0.582307	0.582307	16.6819	196.682
-1	2	20		-0.5	1	20		-1.48	2.91	20		1.92836	2.29813	3	0.642788	0.766044	0.8391	0.8391	0.698132	0.698132	20	200
-1	2	20		-0.5	1	30		-1.49	2.91	22		2.1516	2.03209	2.95952	0.72701	0.686627	1.05881	1.05881	0.813957	0.813957	23.3181	203.318
-1	2	20		-0.5	1	40		-1.43	2.81	24		2.27038	1.70574	2.83975	0.799501	0.600665	1.33103	1.33103	0.926464	0.926464	26.5412	206.541
-1	2	20		-0.5	1	50		-1.36	2.67	30		2.27038	1.35844	2.64575	0.858124	0.513442	1.67132	1.67132	1.0316	1.0316	29.5533	209.553
-1	2	20		-0.5	1	60		-1.3	2.54	31		2.1516	1.03209	2.38633	0.901634	0.4325	2.0847	2.0847	1.12353	1.12353	32.1869	212.187
-1	2	20		-0.5	1	70		-1.15	2.18	35		1.92836	0.766044	2.07495	0.929355	0.369187	2.5173	2.5173	1.19266	1.19266	34.1672	214.167
-1	2	20		-0.5	1	80		-0.97	1.87	38		1.6276	0.592396	1.73205	0.939693	0.34202	2.74748	2.74748	1.22173	1.22173	35	215
-1	2	20		-0.5	1	90		-0.79	1.49	35		1.28558	0.532089	1.39134	0.923985	0.38243	2.41609	2.41609	1.17837	1.17837	33.7579	213.758
-1	2	20		-0.5	1	100		-0.61	1.15	32		0.943555	0.592396	1.1141	0.846918	0.531724	1.59278	1.59278	1.01016	1.01016	28.939	208.939
-1	2	20		-0.5	1	110		-0.5	0.93	20		0.642788	0.766044	1	0.642788	0.766044	0.8391	0.8391	0.698132	0.698132	20	200
-1	2	20		-0.5	1	120		-0.53	0.94	13		0.41955	1.03209	1.1141	0.37658	0.926384	0.406506	0.406506	0.386102	0.386102	11.061	191.061
-1	2	20		-0.5	1	130		-0.62	1.13	7		0.300767	1.35844	1.39134	0.216171	0.976355	0.221406	0.221406	0.217891	0.217891	6.24213	186.242
-1	2	20		-0.5	1	140		-0.76	1.42	4		0.300767	1.70574	1.73205	0.173648	0.984808	0.176327	0.176327	0.174533	0.174533	5	185
-1	2	20		-0.5	1	150		-1.15	2.23	5		0.41955	2.03209	2.07495	0.202198	0.979345	0.206462	0.206462	0.203602	0.203602	5.83275	185.833
-1	2	20		-0.5	1	160		-1.27	2.45	7		0.642788	2.29813	2.38633	0.269362	0.963039	0.2797	0.2797	0.27273	0.27273	7.81315	187.813
-1	2	20		-0.5	1	170		-1.36	2.67	10		0.943555	2.47178	2.64575	0.35663	0.934246	0.381731	0.381731	0.364659	0.364659	10.4467	190.447
-1	2	30		-0.5	1	0		-1.35	2.62	22		1.73205	2	2.64575	0.654654	0.755929	0.866025	0.866025	0.713724	0.713724	20.4467	200.447
-1	2	30		-0.5	1	10		-1.43	2.78	24		2.07407	1.93969	2.83975	0.730371	0.683051	1.06928	1.06928	0.818865	0.818865	23.4588	203.459
-1	2	30		-0.5	1	20		-1.47	2.9	27		2.37484	1.76604	2.95952	0.80244	0.596733	1.34472	1.34472	0.931373	0.931373	26.6819	206.682
-1	2	30		-0.5	1	30		-1.52	2.95	30		2.59808	1.5	3	0.866025	0.5	1.73205	1.73205	1.0472	1.0472	30	210
-1	2	30		-0.5	1	40		-1.48	2.89	33		2.71686	1.17365	2.95952	0.918006	0.396567	2.31488	2.31488	1.16302	1.16302	33.3181	213.318
-1	2	30		-0.5	1	50		-1.43	2.8	38		2.71686	0.826352	2.83975	0.956725	0.290995	3.28777	3.28777	1.27553	1.27553	36.5412	216.541
-1	2	30		-0.5	1	60		-1.31	2.54	41		2.59808	0.5	2.64575	0.981981	0.188982	5.19615	5.19615	1.38067	1.38067	39.5533	219.553
-1	2	30		-0.5	1	70		-1.25	2.42	41		2.37484	0.233956	2.38633	0.995183	0.0980397	10.1508	10.1508	1.4726	1.4726	42.1869	222.187
-1	2	30		-0.5	1	80		-1.12	2.17	42		2.07407	0.0603074	2.07495	0.999578	0.0290645	34.3917	34.3917	1.54173	1.54173	44.1672	224.167
-1	2	30		-0.5	1	90		-0.94	1.8	45		1.73205	0	1.73205	1	0	#DIV/0!	#DIV/0!	#DIV/0!	1.5708	45	225
-1	2	30		-0.5	1	100		-0.78	1.49	45		1.39003	0.0603074	1.39134	0.99906	0.0433449	23.0491	23.0491	1.52744	1.52744	43.7579	223.758
-1	2	30		-0.5	1	110		-0.63	1.18	41		1.08926	0.233956	1.1141	0.977703	0.209994	4.65586	4.65586	1.35923	1.35923	38.939	218.939
-1	2	30		-0.5	1	120		-0.52	0.95	33		0.866025	0.5	1	0.866025	0.5	1.73205	1.73205	1.0472	1.0472	30	210
-1	2	30		-0.5	1	130		-0.52	0.96	21		0.747243	0.826352	1.1141	0.670712	0.741718	0.904267	0.904267	0.735168	0.735168	21.061	201.061
-1	2	30		-0.5	1	140		-0.67	1.27	15		0.747243	1.17365	1.39134	0.537068	0.843539	0.636684	0.636684	0.566957	0.566957	16.2421	196.242
-1	2	30		-0.5	1	150		-0.75	1.45	14		0.866025	1.5	1.73205	0.5	0.866025	0.57735	0.57735	0.523599	0.523599	15	195
-1	2	30		-0.5	1	160		-1.07	2.04	16		1.08926	1.76604	2.07495	0.524959	0.851127	0.616781	0.616781	0.552667	0.552667	15.8328	195.833
-1	2	30		-0.5	1	170		-1.23	2.4	19		1.39003	1.93969	2.38633	0.582496	0.812833	0.716624	0.716624	0.621796	0.621796	17.8131	197.813
-1	2	40		-0.5	1	0		-1.12	2.17	28		1.96962	1.3473	2.38633	0.825373	0.564588	1.4619	1.4619	0.970862	0.970862	27.8131	207.813
-1	2	40		-0.5	1	10		-1.25	2.45	30		2.31164	1.28699	2.64575	0.873716	0.486436	1.79616	1.79616	1.06279	1.06279	30.4467	210.447
-1	2	40		-0.5	1	20		-1.37	2.67	35		2.6124	1.11334	2.83975	0.919941	0.392056	2.34645	2.34645	1.16793	1.16793	33.4588	213.459
-1	2	40		-0.5	1	30		-1.5	2.94	37		2.83564	0.847296	2.95952	0.958142	0.286295	3.34669	3.34669	1.28044	1.28044	36.6819	216.682
-1	2	40		-0.5	1	40		-1.51	2.94	40		2.95442	0.520945	3	0.984808	0.173648	5.67128	5.67128	1.39626	1.39626	40	220
-1	2	40		-0.5	1	50		-1.47	2.87	44		2.95442	0.173648	2.95952	0.998277	0.0586744	17.0138	17.0138	1.51209	1.51209	43.3181	223.318
-1	2	40		-0.5	1	60		-1.39	2.72	48		2.83564	-0.152704	2.83975	0.998553	-0.0537736	-18.5696	-18.5696	-1.517	1.6246	46.5412	226.541
-1	2	40		-0.5	1	70		-1.33	2.59	51		2.6124	-0.418748	2.64575	0.987396	-0.158272	-6.2386	-6.2386	-1.41186	1.72974	49.5533	229.553
-1	2	40		-0.5	1	80		-1.12	2.18	54		2.31164	-0.592396	2.38633	0.968697	-0.248245	-3.90218	-3.90218	-1.31993	1.82166	52.1869	232.187
-1	2	40		-0.5	1	90		-0.9	1.72	54		1.96962	-0.652704	2.07495	0.949236	-0.314564	-3.01763	-3.01763	-1.2508	1.89079	54.1672	234.167
-1	2	40		-0.5	1	100		-0.77	1.47	55		1.6276	-0.592396	1.73205	0.939693	-0.34202	-2.74748	-2.74748	-1.22173	1.91986	55	235
-1	2	40		-0.5	1	110		-0.6	1.09	50		1.32683	-0.418748	1.39134	0.953634	-0.300968	-3.16856	-3.16856	-1.26509	1.8765	53.7579	233.758
-1	2	40		-0.5	1	120		-0.54	0.95	45		1.10359	-0.152704	1.1141	0.990562	-0.137064	-7.22701	-7.22701	-1.4333	1.70829	48.939	228.939
-1	2	40		-0.5	1	130		-0.55	0.97	44		0.984808	0.173648	1	0.984808	0.173648	5.67128	5.67128	1.39626	1.39626	40	220
-1	2	40		-0.5	1	140		-0.54	0.97	34		0.984808	0.520945	1.1141	0.883945	0.46759	1.89043	1.89043	1.08423	1.08423	31.061	211.061
-1	2	40		-0.5	1	150		-0.68	1.26	27		1.10359	0.847296	1.39134	0.793186	0.608979	1.30248	1.30248	0.916023	0.916023	26.2421	206.242
-1	2	40		-0.5	1	160		-0.86	1.62	25		1.32683	1.11334	1.73205	0.766044	0.642788	1.19175	1.19175	0.872665	0.872665	25	205
-1	2	40		-0.5	1	170		-0.99	1.92	26		1.6276	1.28699	2.07495	0.784403	0.620251	1.26465	1.26465	0.901733	0.901733	25.8328	205.833
-1	2	50		-0.5	1	0		-1.12	2.15	33		1.96962	0.652704	2.07495	0.949236	0.314564	3.01763	3.01763	1.2508	1.2508	35.8328	215.833
-1	2	50		-0.5	1	10		-1.26	2.44	38		2.31164	0.592396	2.38633	0.968697	0.248245	3.90218	3.90218	1.31993	1.31993	37.8131	217.813
-1	2	50		-0.5	1	20		-1.35	2.64	40		2.6124	0.418748	2.64575	0.987396	0.158272	6.2386	6.2386	1.41186	1.41186	40.4467	220.447
-1	2	50		-0.5	1	30		-1.42	2.78	44		2.83564	0.152704	2.83975	0.998553	0.0537736	18.5696	18.5696	1.517	1.517	43.4588	223.459
-1	2	50		-0.5	1	40		-1.47	2.88	46		2.95442	-0.173648	2.95952	0.998277	-0.0586744	-17.0138	-17.0138	-1.51209	1.6295	46.6819	226.682
-1	2	50		-0.5	1	50		-1.52	2.94	50		2.95442	-0.520945	3	0.984808	-0.173648	-5.67128	-5.67128	-1.39626	1.74533	50	230
-1	2	50		-0.5	1	60		-1.47	2.86	54		2.83564	-0.847296	2.95952	0.958142	-0.286295	-3.34669	-3.34669	-1.28044	1.86115	53.3181	233.318
-1	2	50		-0.5	1	70		-1.43	2.79	57		2.6124	-1.11334	2.83975	0.919941	-0.392056	-2.34645	-2.34645	-1.16793	1.97366	56.5412	236.541
-1	2	50		-0.5	1	80		-1.38	2.68	59		2.31164	-1.28699	2.64575	0.873716	-0.486436	-1.79616	-1.79616	-1.06279	2.0788	59.5533	239.553
-1	2	50		-0.5	1	90		-1.27	2.47	61		1.96962	-1.3473	2.38633	0.825373	-0.564588	-1.4619	-1.4619	-0.970862	2.17073	62.1869	242.187
-1	2	50		-0.5	1	100		-1.11	2.14	64		1.6276	-1.28699	2.07495	0.784403	-0.620251	-1.26465	-1.26465	-0.901733	2.23986	64.1672	244.167
-1	2	50		-0.5	1	110		-0.97	1.88	65		1.32683	-1.11334	1.73205	0.766044	-0.642788	-1.19175	-1.19175	-0.872665	2.26893	65	245
-1	2	50		-0.5	1	120		-0.77	1.46	66		1.10359	-0.847296	1.39134	0.793186	-0.608979	-1.30248	-1.30248	-0.916023	2.22557	63.7579	243.758
-1	2	50		-0.5	1	130		-0.59	1.08	61		0.984808	-0.520945	1.1141	0.883945	-0.46759	-1.89043	-1.89043	-1.08423	2.05736	58.939	238.939
-1	2	50		-0.5	1	140		-0.5	0.92	52		0.984808	-0.173648	1	0.984808	-0.173648	-5.67128	-5.67128	-1.39626	1.74533	50	230
-1	2	50		-0.5	1	150		-0.53	0.97	42		1.10359	0.152704	1.1141	0.990562	0.137064	7.22701	7.22701	1.4333	1.4333	41.061	221.061
-1	2	50		-0.5	1	160		-0.63	1.17	36		1.32683	0.418748	1.39134	0.953634	0.300968	3.16856	3.16856	1.26509	1.26509	36.2421	216.242
-1	2	50		-0.5	1	170		-0.77	1.47	36		1.6276	0.592396	1.73205	0.939693	0.34202	2.74748	2.74748	1.22173	1.22173	35	215
-1	2	60		-0.5	1	0		-0.94	1.82	44		1.73205	0	1.73205	1	0	#DIV/0!	#DIV/0!	#DIV/0!	1.5708	45	225
-1	2	60		-0.5	1	10		-1.12	2.15	45		2.07407	-0.0603074	2.07495	0.999578	-0.0290645	-34.3917	-34.3917	-1.54173	1.59986	45.8328	225.833
-1	2	60		-0.5	1	20		-1.25	2.42	49		2.37484	-0.233956	2.38633	0.995183	-0.0980397	-10.1508	-10.1508	-1.4726	1.66899	47.8131	227.813
-1	2	60		-0.5	1	30		-1.33	2.6	51		2.59808	-0.5	2.64575	0.981981	-0.188982	-5.19615	-5.19615	-1.38067	1.76092	50.4467	230.447
-1	2	60		-0.5	1	40		-1.43	2.8	54		2.71686	-0.826352	2.83975	0.956725	-0.290995	-3.28777	-3.28777	-1.27553	1.86606	53.4588	233.459
-1	2	60		-0.5	1	50		-1.5	2.9	58		2.71686	-1.17365	2.95952	0.918006	-0.396567	-2.31488	-2.31488	-1.16302	1.97857	56.6819	236.682
-1	2	60		-0.5	1	60		-1.5	2.92	61		2.59808	-1.5	3	0.866025	-0.5	-1.73205	-1.73205	-1.0472	2.0944	60	240
-1	2	60		-0.5	1	70		-1.48	2.87	65		2.37484	-1.76604	2.95952	0.80244	-0.596733	-1.34472	-1.34472	-0.931373	2.21022	63.3181	243.318
-1	2	60		-0.5	1	80		-1.4	2.72	66		2.07407	-1.93969	2.83975	0.730371	-0.683051	-1.06928	-1.06928	-0.818865	2.32273	66.5412	246.541
-1	2	60		-0.5	1	90		-1.31	2.55	72		1.73205	-2	2.64575	0.654654	-0.755929	-0.866025	-0.866025	-0.713724	2.42787	69.5533	249.553
-1	2	60		-0.5	1	100		-1.22	2.37	72		1.39003	-1.93969	2.38633	0.582496	-0.812833	-0.716624	-0.716624	-0.621796	2.5198	72.1869	252.187
-1	2	60		-0.5	1	110		-1.13	2.18	74		1.08926	-1.76604	2.07495	0.524959	-0.851127	-0.616781	-0.616781	-0.552667	2.58893	74.1672	254.167
-1	2	60		-0.5	1	120		-0.96	1.84	76		0.866025	-1.5	1.73205	0.5	-0.866025	-0.57735	-0.57735	-0.523599	2.61799	75	255
-1	2	60		-0.5	1	130		-0.74	1.4	74		0.747243	-1.17365	1.39134	0.537068	-0.843539	-0.636684	-0.636684	-0.566957	2.57464	73.7579	253.758
-1	2	60		-0.5	1	140		-0.62	1.14	73		0.747243	-0.826352	1.1141	0.670712	-0.741718	-0.904267	-0.904267	-0.735168	2.40642	68.939	248.939
-1	2	60		-0.5	1	150		-0.51	0.93	63		0.866025	-0.5	1	0.866025	-0.5	-1.73205	-1.73205	-1.0472	2.0944	60	240
-1	2	60		-0.5	1	160		-0.55	0.97	52		1.08926	-0.233956	1.1141	0.977703	-0.209994	-4.65586	-4.65586	-1.35923	1.78237	51.061	231.061
-1	2	60		-0.5	1	170		-0.64	1.2	46		1.39003	-0.0603074	1.39134	0.99906	-0.0433449	-23.0491	-23.0491	-1.52744	1.61415	46.2421	226.242
-1	2	70		-0.5	1	0		-0.72	1.32	56		1.28558	-0.532089	1.39134	0.923985	-0.38243	-2.41609	-2.41609	-1.17837	1.96322	56.2421	236.242
-1	2	70		-0.5	1	10		-0.95	1.82	55		1.6276	-0.592396	1.73205	0.939693	-0.34202	-2.74748	-2.74748	-1.22173	1.91986	55	235
-1	2	70		-0.5	1	20		-1.09	2.09	57		1.92836	-0.766044	2.07495	0.929355	-0.369187	-2.5173	-2.5173	-1.19266	1.94893	55.8328	235.833
-1	2	70		-0.5	1	30		-1.24	2.39	59		2.1516	-1.03209	2.38633	0.901634	-0.4325	-2.0847	-2.0847	-1.12353	2.01806	57.8131	237.813
-1	2	70		-0.5	1	40		-1.34	2.6	62		2.27038	-1.35844	2.64575	0.858124	-0.513442	-1.67132	-1.67132	-1.0316	2.10999	60.4467	240.447
-1	2	70		-0.5	1	50		-1.42	2.78	64		2.27038	-1.70574	2.83975	0.799501	-0.600665	-1.33103	-1.33103	-0.926464	2.21513	63.4588	243.459
-1	2	70		-0.5	1	60		-1.49	2.88	68		2.1516	-2.03209	2.95952	0.72701	-0.686627	-1.05881	-1.05881	-0.813957	2.32764	66.6819	246.682
-1	2	70		-0.5	1	70		-1.51	2.94	72		1.92836	-2.29813	3	0.642788	-0.766044	-0.8391	-0.8391	-0.698132	2.44346	70	250
-1	2	70		-0.5	1	80		-1.49	2.88	74		1.6276	-2.47178	2.95952	0.549952	-0.835196	-0.658471	-0.658471	-0.582307	2.55929	73.3181	253.318
-1	2	70		-0.5	1	90		-1.44	2.78	78		1.28558	-2.53209	2.83975	0.452707	-0.891659	-0.507713	-0.507713	-0.469799	2.67179	76.5412	256.541
-1	2	70		-0.5	1	100		-1.29	2.5	81		0.943555	-2.47178	2.64575	0.35663	-0.934246	-0.381731	-0.381731	-0.364659	2.77693	79.5533	259.553
-1	2	70		-0.5	1	110		-1.26	2.45	82		0.642788	-2.29813	2.38633	0.269362	-0.963039	-0.2797	-0.2797	-0.27273	2.86886	82.1869	262.187
-1	2	70		-0.5	1	120		-1.15	2.21	84		0.41955	-2.03209	2.07495	0.202198	-0.979345	-0.206462	-0.206462	-0.203602	2.93799	84.1672	264.167
-1	2	70		-0.5	1	130		-1	1.94	88		0.300767	-1.70574	1.73205	0.173648	-0.984808	-0.176327	-0.176327	-0.174533	2.96706	85	265
-1	2	70		-0.5	1	140		-0.76	1.45	86		0.300767	-1.35844	1.39134	0.216171	-0.976355	-0.221406	-0.221406	-0.217891	2.9237	83.7579	263.758
-1	2	70		-0.5	1	150		-0.63	1.17	84		0.41955	-1.03209	1.1141	0.37658	-0.926384	-0.406506	-0.406506	-0.386102	2.75549	78.939	258.939
-1	2	70		-0.5	1	160		-0.53	0.94	77		0.642788	-0.766044	1	0.642788	-0.766044	-0.8391	-0.8391	-0.698132	2.44346	70	250
-1	2	70		-0.5	1	170		-0.53	0.96	63		0.943555	-0.592396	1.1141	0.846918	-0.531724	-1.59278	-1.59278	-1.01016	2.13143	61.061	241.061
-1	2	80		-0.5	1	0		-0.59	1.08	68		0.68404	-0.879385	1.1141	0.613982	-0.78932	-0.777862	-0.777862	-0.661096	2.4805	71.061	251.061
-1	2	80		-0.5	1	10		-0.77	1.44	64		1.02606	-0.939693	1.39134	0.737463	-0.675388	-1.09191	-1.09191	-0.829306	2.31229	66.2421	246.242
-1	2	80		-0.5	1	20		-0.92	1.78	66		1.32683	-1.11334	1.73205	0.766044	-0.642788	-1.19175	-1.19175	-0.872665	2.26893	65	245
-1	2	80		-0.5	1	30		-1.07	2.08	67		1.55007	-1.37939	2.07495	0.747038	-0.664781	-1.12374	-1.12374	-0.843596	2.298	65.8328	245.833
-1	2	80		-0.5	1	40		-1.24	2.41	68		1.66885	-1.70574	2.38633	0.699335	-0.714794	-0.978374	-0.978374	-0.774467	2.36713	67.8131	247.813
-1	2	80		-0.5	1	50		-1.35	2.62	70		1.66885	-2.05303	2.64575	0.630765	-0.775974	-0.812869	-0.812869	-0.682539	2.45905	70.4467	250.447
-1	2	80		-0.5	1	60		-1.45	2.85	72		1.55007	-2.37939	2.83975	0.545846	-0.837886	-0.651456	-0.651456	-0.577398	2.56419	73.4588	253.459
-1	2	80		-0.5	1	70		-1.48	2.89	74		1.32683	-2.64543	2.95952	0.448325	-0.893871	-0.501555	-0.501555	-0.464891	2.6767	76.6819	256.682
-1	2	80		-0.5	1	80		-1.5	2.93	79		1.02606	-2.81908	3	0.34202	-0.939693	-0.36397	-0.36397	-0.349066	2.79253	80	260
-1	2	80		-0.5	1	90		-1.48	2.88	85		0.68404	-2.87939	2.95952	0.231132	-0.972922	-0.237565	-0.237565	-0.233241	2.90835	83.3181	263.318
-1	2	80		-0.5	1	100		-1.41	2.75	88		0.34202	-2.81908	2.83975	0.12044	-0.992721	-0.121323	-0.121323	-0.120733	3.02086	86.5412	266.541
-1	2	80		-0.5	1	110		-1.3	2.51	91		0.0412527	-2.64543	2.64575	0.015592	-0.999878	-0.0155939	-0.0155939	-0.0155927	3.126	89.5533	269.553
-1	2	80		-0.5	1	120		-1.12	2.17	93		-0.181985	-2.37939	2.38633	-0.0762614	-0.997088	0.0764841	0.0764841	0.0763355	-3.06526	-87.8131	92.1869
-1	2	80		-0.5	1	130		-1.19	2.29	95		-0.300767	-2.05303	2.07495	-0.144952	-0.989439	0.146499	0.146499	0.145464	-2.99613	-85.8328	94.1672
-1	2	80		-0.5	1	140		-0.92	1.76	95		-0.300767	-1.70574	1.73205	-0.173648	-0.984808	0.176327	0.176327	0.174533	-2.96706	-85	95
-1	2	80		-0.5	1	150		-0.76	1.41	95		-0.181985	-1.37939	1.39134	-0.130799	-0.991409	0.131932	0.131932	0.131174	-3.01042	-86.2421	93.7579
-1	2	80		-0.5	1	160		-0.62	1.13	92		0.0412527	-1.11334	1.1141	0.0370276	-0.999314	-0.0370531	-0.0370531	-0.0370361	3.10456	88.939	268.939
-1	2	80		-0.5	1	170		-0.53	0.94	79		0.34202	-0.939693	1	0.34202	-0.939693	-0.36397	-0.36397	-0.349066	2.79253	80	260
-1	2	90		-0.5	1	0		-0.51	0.94	91		2.4503e-16	-1	1	2.4503e-16	-1	-2.4503e-16	-2.4503e-16	-2.4503e-16	3.14159	90	270
-1	2	90		-0.5	1	10		-0.53	0.95	84		0.34202	-1.06031	1.1141	0.306991	-0.951712	-0.322567	-0.322567	-0.31203	2.82956	81.061	261.061
-1	2	90		-0.5	1	20		-0.64	1.16	76		0.642788	-1.23396	1.39134	0.461992	-0.886884	-0.520916	-0.520916	-0.48024	2.66135	76.2421	256.242
-1	2	90		-0.5	1	30		-0.8	1.49	76		0.866025	-1.5	1.73205	0.5	-0.866025	-0.57735	-0.57735	-0.523599	2.61799	75	255
-1	2	90		-0.5	1	40		-0.85	1.81	77		0.984808	-1.82635	2.07495	0.474618	-0.880192	-0.539221	-0.539221	-0.49453	2.64706	75.8328	255.833
-1	2	90		-0.5	1	50		-1.14	2.23	77		0.984808	-2.17365	2.38633	0.412686	-0.910873	-0.453067	-0.453067	-0.425401	2.71619	77.8131	257.813
-1	2	90		-0.5	1	60		-1.3	2.52	78		0.866025	-2.5	2.64575	0.327327	-0.944911	-0.34641	-0.34641	-0.333473	2.80812	80.4467	260.447
-1	2	90		-0.5	1	70		-1.39	2.71	81		0.642788	-2.76604	2.83975	0.226354	-0.974045	-0.232385	-0.232385	-0.228333	2.91326	83.4588	263.459
-1	2	90		-0.5	1	80		-1.45	2.84	84		0.34202	-2.93969	2.95952	0.115566	-0.9933	-0.116346	-0.116346	-0.115825	3.02577	86.6819	266.682
-1	2	90		-0.5	1	90		-1.51	2.95	90		3.67545e-16	-3	3	1.22515e-16	-1	-1.22515e-16	-1.22515e-16	-1.22515e-16	3.14159	90	270
-1	2	90		-0.5	1	100		-1.5	2.89	90		-0.34202	-2.93969	2.95952	-0.115566	-0.9933	0.116346	0.116346	0.115825	-3.02577	-86.6819	93.3181
-1	2	90		-0.5	1	110		-1.47	2.88	96		-0.642788	-2.76604	2.83975	-0.226354	-0.974045	0.232385	0.232385	0.228333	-2.91326	-83.4588	96.5412
-1	2	90		-0.5	1	120		-1.39	2.7	97		-0.866025	-2.5	2.64575	-0.327327	-0.944911	0.34641	0.34641	0.333473	-2.80812	-80.4467	99.5533
-1	2	90		-0.5	1	130		-1.03	1.98	99		-0.984808	-2.17365	2.38633	-0.412686	-0.910873	0.453067	0.453067	0.425401	-2.71619	-77.8131	102.187
-1	2	90		-0.5	1	140		-0.88	1.7	103		-0.984808	-1.82635	2.07495	-0.474618	-0.880192	0.539221	0.539221	0.49453	-2.64706	-75.8328	104.167
-1	2	90		-0.5	1	150		-0.72	1.37	103		-0.866025	-1.5	1.73205	-0.5	-0.866025	0.57735	0.57735	0.523599	-2.61799	-75	105
-1	2	90		-0.5	1	160		-0.6	1.09	99		-0.642788	-1.23396	1.39134	-0.461992	-0.886884	0.520916	0.520916	0.48024	-2.66135	-76.2421	103.758
-1	2	90		-0.5	1	170		-0.52	0.92	92		-0.34202	-1.06031	1.1141	-0.306991	-0.951712	0.322567	0.322567	0.31203	-2.82956	-81.061	98.939
-1	2	100		-0.5	1	0		-0.54	0.95	107		-0.68404	-0.879385	1.1141	-0.613982	-0.78932	0.777862	0.777862	0.661096	-2.4805	-71.061	108.939
-1	2	100		-0.5	1	10		-0.52	0.93	95		-0.34202	-0.939693	1	-0.34202	-0.939693	0.36397	0.36397	0.349066	-2.79253	-80	100
-1	2	100		-0.5	1	20		-0.59	1.06	87		-0.0412527	-1.11334	1.1141	-0.0370276	-0.999314	0.0370531	0.0370531	0.0370361	-3.10456	-88.939	91.061
-1	2	100		-0.5	1	30		-0.79	1.51	82		0.181985	-1.37939	1.39134	0.130799	-0.991409	-0.131932	-0.131932	-0.131174	3.01042	86.2421	266.242
-1	2	100		-0.5	1	40		-0.94	1.82	82		0.300767	-1.70574	1.73205	0.173648	-0.984808	-0.176327	-0.176327	-0.174533	2.96706	85	265
-1	2	100		-0.5	1	50		-1.03	2	82		0.300767	-2.05303	2.07495	0.144952	-0.989439	-0.146499	-0.146499	-0.145464	2.99613	85.8328	265.833
-1	2	100		-0.5	1	60		-1.18	2.3	84		0.181985	-2.37939	2.38633	0.0762614	-0.997088	-0.0764841	-0.0764841	-0.0763355	3.06526	87.8131	267.813
-1	2	100		-0.5	1	70		-1.3	2.49	86		-0.0412527	-2.64543	2.64575	-0.015592	-0.999878	0.0155939	0.0155939	0.0155927	-3.126	-89.5533	90.4467
-1	2	100		-0.5	1	80		-1.41	2.72	90		-0.34202	-2.81908	2.83975	-0.12044	-0.992721	0.121323	0.121323	0.120733	-3.02086	-86.5412	93.4588
-1	2	100		-0.5	1	90		-1.49	2.88	93		-0.68404	-2.87939	2.95952	-0.231132	-0.972922	0.237565	0.237565	0.233241	-2.90835	-83.3181	96.6819
-1	2	100		-0.5	1	100		-1.53	2.94	97		-1.02606	-2.81908	3	-0.34202	-0.939693	0.36397	0.36397	0.349066	-2.79253	-80	100
-1	2	100		-0.5	1	110		-1.52	2.94	100		-1.32683	-2.64543	2.95952	-0.448325	-0.893871	0.501555	0.501555	0.464891	-2.6767	-76.6819	103.318
-1	2	100		-0.5	1	120		-1.44	2.82	104		-1.55007	-2.37939	2.83975	-0.545846	-0.837886	0.651456	0.651456	0.577398	-2.56419	-73.4588	106.541
-1	2	100		-0.5	1	130		-1.37	2.67	107		-1.66885	-2.05303	2.64575	-0.630765	-0.775974	0.812869	0.812869	0.682539	-2.45905	-70.4467	109.553
-1	2	100		-0.5	1	140		-1.12	2.16	111		-1.66885	-1.70574	2.38633	-0.699335	-0.714794	0.978374	0.978374	0.774467	-2.36713	-67.8131	112.187
-1	2	100		-0.5	1	150		-0.92	1.75	113		-1.55007	-1.37939	2.07495	-0.747038	-0.664781	1.12374	1.12374	0.843596	-2.298	-65.8328	114.167
-1	2	100		-0.5	1	160		-0.74	1.38	113		-1.32683	-1.11334	1.73205	-0.766044	-0.642788	1.19175	1.19175	0.872665	-2.26893	-65	115
-1	2	100		-0.5	1	170		-0.61	1.09	109		-1.02606	-0.939693	1.39134	-0.737463	-0.675388	1.09191	1.09191	0.829306	-2.31229	-66.2421	113.758
-1	2	110		-0.5	1	0		-0.68	1.26	127		-1.28558	-0.532089	1.39134	-0.923985	-0.38243	2.41609	2.41609	1.17837	-1.96322	-56.2421	123.758
-1	2	110		-0.5	1	10		-0.54	0.98	120		-0.943555	-0.592396	1.1141	-0.846918	-0.531724	1.59278	1.59278	1.01016	-2.13143	-61.061	118.939
-1	2	110		-0.5	1	20		-0.57	0.94	107		-0.642788	-0.766044	1	-0.642788	-0.766044	0.8391	0.8391	0.698132	-2.44346	-70	110
-1	2	110		-0.5	1	30		-0.61	1.14	97		-0.41955	-1.03209	1.1141	-0.37658	-0.926384	0.406506	0.406506	0.386102	-2.75549	-78.939	101.061
-1	2	110		-0.5	1	40		-0.65	1.22	95		-0.300767	-1.35844	1.39134	-0.216171	-0.976355	0.221406	0.221406	0.217891	-2.9237	-83.7579	96.2421
-1	2	110		-0.5	1	50		-0.76	1.43	95		-0.300767	-1.70574	1.73205	-0.173648	-0.984808	0.176327	0.176327	0.174533	-2.96706	-85	95
-1	2	110		-0.5	1	60		-0.95	1.82	95		-0.41955	-2.03209	2.07495	-0.202198	-0.979345	0.206462	0.206462	0.203602	-2.93799	-84.1672	95.8328
-1	2	110		-0.5	1	70		-1.16	2.24	96		-0.642788	-2.29813	2.38633	-0.269362	-0.963039	0.2797	0.2797	0.27273	-2.86886	-82.1869	97.8131
-1	2	110		-0.5	1	80		-1.3	2.49	98		-0.943555	-2.47178	2.64575	-0.35663	-0.934246	0.381731	0.381731	0.364659	-2.77693	-79.5533	100.447
-1	2	110		-0.5	1	90		-1.41	2.73	102		-1.28558	-2.53209	2.83975	-0.452707	-0.891659	0.507713	0.507713	0.469799	-2.67179	-76.5412	103.459
-1	2	110		-0.5	1	100		-1.49	2.88	104		-1.6276	-2.47178	2.95952	-0.549952	-0.835196	0.658471	0.658471	0.582307	-2.55929	-73.3181	106.682
-1	2	110		-0.5	1	110		-1.53	2.96	108		-1.92836	-2.29813	3	-0.642788	-0.766044	0.8391	0.8391	0.698132	-2.44346	-70	110
-1	2	110		-0.5	1	120		-1.51	2.94	111		-2.1516	-2.03209	2.95952	-0.72701	-0.686627	1.05881	1.05881	0.813957	-2.32764	-66.6819	113.318
-1	2	110		-0.5	1	130		-1.44	2.81	114		-2.27038	-1.70574	2.83975	-0.799501	-0.600665	1.33103	1.33103	0.926464	-2.21513	-63.4588	116.541
-1	2	110		-0.5	1	140		-1.38	2.67	117		-2.27038	-1.35844	2.64575	-0.858124	-0.513442	1.67132	1.67132	1.0316	-2.10999	-60.4467	119.553
-1	2	110		-0.5	1	150		-1.12	2.15	123		-2.1516	-1.03209	2.38633	-0.901634	-0.4325	2.0847	2.0847	1.12353	-2.01806	-57.8131	122.187
-1	2	110		-0.5	1	160		-0.97	1.85	125		-1.92836	-0.766044	2.07495	-0.929355	-0.369187	2.5173	2.5173	1.19266	-1.94893	-55.8328	124.167
-1	2	110		-0.5	1	170		-0.79	1.47	125		-1.6276	-0.592396	1.73205	-0.939693	-0.34202	2.74748	2.74748	1.22173	-1.91986	-55	125
-1	2	120		-0.5	1	0		-0.76	1.46	133		-1.73205	0	1.73205	-1	0	#DIV/0!	#DIV/0!	#DIV/0!	-1.5708	-45	135
-1	2	120		-0.5	1	10		-0.63	1.2	131		-1.39003	-0.0603074	1.39134	-0.99906	-0.0433449	23.0491	23.0491	1.52744	-1.61415	-46.2421	133.758
-1	2	120		-0.5	1	20		-0.54	0.98	126		-1.08926	-0.233956	1.1141	-0.977703	-0.209994	4.65586	4.65586	1.35923	-1.78237	-51.061	128.939
-1	2	120		-0.5	1	30		-0.52	0.94	114		-0.866025	-0.5	1	-0.866025	-0.5	1.73205	1.73205	1.0472	-2.0944	-60	120
-1	2	120		-0.5	1	40		-0.6	1.11	107		-0.747243	-0.826352	1.1141	-0.670712	-0.741718	0.904267	0.904267	0.735168	-2.40642	-68.939	111.061
-1	2	120		-0.5	1	50		-0.76	1.39	103		-0.747243	-1.17365	1.39134	-0.537068	-0.843539	0.636684	0.636684	0.566957	-2.57464	-73.7579	106.242
-1	2	120		-0.5	1	60		-0.9	1.73	104		-0.866025	-1.5	1.73205	-0.5	-0.866025	0.57735	0.57735	0.523599	-2.61799	-75	105
-1	2	120		-0.5	1	70		-1.1	2.14	103		-1.08926	-1.76604	2.07495	-0.524959	-0.851127	0.616781	0.616781	0.552667	-2.58893	-74.1672	105.833
-1	2	120		-0.5	1	80		-1.12	2.18	104		-1.39003	-1.93969	2.38633	-0.582496	-0.812833	0.716624	0.716624	0.621796	-2.5198	-72.1869	107.813
-1	2	120		-0.5	1	90		-1.29	2.5	107		-1.73205	-2	2.64575	-0.654654	-0.755929	0.866025	0.866025	0.713724	-2.42787	-69.5533	110.447
-1	2	120		-0.5	1	100		-1.39	2.69	110		-2.07407	-1.93969	2.83975	-0.730371	-0.683051	1.06928	1.06928	0.818865	-2.32273	-66.5412	113.459
-1	2	120		-0.5	1	110		-1.48	2.85	114		-2.37484	-1.76604	2.95952	-0.80244	-0.596733	1.34472	1.34472	0.931373	-2.21022	-63.3181	116.682
-1	2	120		-0.5	1	120		-1.5	2.94	117		-2.59808	-1.5	3	-0.866025	-0.5	1.73205	1.73205	1.0472	-2.0944	-60	120
-1	2	120		-0.5	1	130		-1.5	2.93	121		-2.71686	-1.17365	2.95952	-0.918006	-0.396567	2.31488	2.31488	1.16302	-1.97857	-56.6819	123.318
-1	2	120		-0.5	1	140		-1.44	2.81	124		-2.71686	-0.826352	2.83975	-0.956725	-0.290995	3.28777	3.28777	1.27553	-1.86606	-53.4588	126.541
-1	2	120		-0.5	1	150		-1.33	2.59	129		-2.59808	-0.5	2.64575	-0.981981	-0.188982	5.19615	5.19615	1.38067	-1.76092	-50.4467	129.553
-1	2	120		-0.5	1	160		-1.24	2.37	132		-2.37484	-0.233956	2.38633	-0.995183	-0.0980397	10.1508	10.1508	1.4726	-1.66899	-47.8131	132.187
-1	2	120		-0.5	1	170		-1.08	2.08	133		-2.07407	-0.0603074	2.07495	-0.999578	-0.0290645	34.3917	34.3917	1.54173	-1.59986	-45.8328	134.167
-1	2	130		-0.5	1	0		-1.16	2.25	145		-1.96962	0.652704	2.07495	-0.949236	0.314564	-3.01763	-3.01763	-1.2508	-1.2508	-35.8328	144.167
-1	2	130		-0.5	1	10		-0.96	1.85	146		-1.6276	0.592396	1.73205	-0.939693	0.34202	-2.74748	-2.74748	-1.22173	-1.22173	-35	145
-1	2	130		-0.5	1	20		-0.76	1.46	145		-1.32683	0.418748	1.39134	-0.953634	0.300968	-3.16856	-3.16856	-1.26509	-1.26509	-36.2421	143.758
-1	2	130		-0.5	1	30		-0.67	1.23	145		-1.10359	0.152704	1.1141	-0.990562	0.137064	-7.22701	-7.22701	-1.4333	-1.4333	-41.061	138.939
-1	2	130		-0.5	1	40		-0.51	0.91	134		-0.984808	-0.173648	1	-0.984808	-0.173648	5.67128	5.67128	1.39626	-1.74533	-50	130
-1	2	130		-0.5	1	50		-0.54	1.01	120		-0.984808	-0.520945	1.1141	-0.883945	-0.46759	1.89043	1.89043	1.08423	-2.05736	-58.939	121.061
-1	2	130		-0.5	1	60		-0.64	1.17	116		-1.10359	-0.847296	1.39134	-0.793186	-0.608979	1.30248	1.30248	0.916023	-2.22557	-63.7579	116.242
-1	2	130		-0.5	1	70		-0.8	1.48	113		-1.32683	-1.11334	1.73205	-0.766044	-0.642788	1.19175	1.19175	0.872665	-2.26893	-65	115
-1	2	130		-0.5	1	80		-0.98	1.89	114		-1.6276	-1.28699	2.07495	-0.784403	-0.620251	1.26465	1.26465	0.901733	-2.23986	-64.1672	115.833
-1	2	130		-0.5	1	90		-1.26	2.46	119		-1.96962	-1.3473	2.38633	-0.825373	-0.564588	1.4619	1.4619	0.970862	-2.17073	-62.1869	117.813
-1	2	130		-0.5	1	100		-1.28	2.49	117		-2.31164	-1.28699	2.64575	-0.873716	-0.486436	1.79616	1.79616	1.06279	-2.0788	-59.5533	120.447
-1	2	130		-0.5	1	110		-1.42	2.76	122		-2.6124	-1.11334	2.83975	-0.919941	-0.392056	2.34645	2.34645	1.16793	-1.97366	-56.5412	123.459
-1	2	130		-0.5	1	120		-1.48	2.88	127		-2.83564	-0.847296	2.95952	-0.958142	-0.286295	3.34669	3.34669	1.28044	-1.86115	-53.3181	126.682
-1	2	130		-0.5	1	130		-1.5	2.92	129		-2.95442	-0.520945	3	-0.984808	-0.173648	5.67128	5.67128	1.39626	-1.74533	-50	130
-1	2	130		-0.5	1	140		-1.49	2.92	133		-2.95442	-0.173648	2.95952	-0.998277	-0.0586744	17.0138	17.0138	1.51209	-1.6295	-46.6819	133.318
-1	2	130		-0.5	1	150		-1.46	2.81	136		-2.83564	0.152704	2.83975	-0.998553	0.0537736	-18.5696	-18.5696	-1.517	-1.517	-43.4588	136.541
-1	2	130		-0.5	1	160		-1.37	2.66	140		-2.6124	0.418748	2.64575	-0.987396	0.158272	-6.2386	-6.2386	-1.41186	-1.41186	-40.4467	139.553
-1	2	130		-0.5	1	170		-1.26	2.44	141		-2.31164	0.592396	2.38633	-0.968697	0.248245	-3.90218	-3.90218	-1.31993	-1.31993	-37.8131	142.187
-1	2	140		-0.5	1	0		-1.25	2.41	151		-1.96962	1.3473	2.38633	-0.825373	0.564588	-1.4619	-1.4619	-0.970862	-0.970862	-27.8131	152.187
-1	2	140		-0.5	1	10		-1.07	2.06	153		-1.6276	1.28699	2.07495	-0.784403	0.620251	-1.26465	-1.26465	-0.901733	-0.901733	-25.8328	154.167
-1	2	140		-0.5	1	20		-0.73	1.39	153		-1.32683	1.11334	1.73205	-0.766044	0.642788	-1.19175	-1.19175	-0.872665	-0.872665	-25	155
-1	2	140		-0.5	1	30		-0.59	1.1	150		-1.10359	0.847296	1.39134	-0.793186	0.608979	-1.30248	-1.30248	-0.916023	-0.916023	-26.2421	153.758
-1	2	140		-0.5	1	40		-0.5	0.95	144		-0.984808	0.520945	1.1141	-0.883945	0.46759	-1.89043	-1.89043	-1.08423	-1.08423	-31.061	148.939
-1	2	140		-0.5	1	50		-0.49	0.94	134		-0.984808	0.173648	1	-0.984808	0.173648	-5.67128	-5.67128	-1.39626	-1.39626	-40	140
-1	2	140		-0.5	1	60		-0.61	1.15	127		-1.10359	-0.152704	1.1141	-0.990562	-0.137064	7.22701	7.22701	1.4333	-1.70829	-48.939	131.061
-1	2	140		-0.5	1	70		-0.75	1.41	125		-1.32683	-0.418748	1.39134	-0.953634	-0.300968	3.16856	3.16856	1.26509	-1.8765	-53.7579	126.242
-1	2	140		-0.5	1	80		-0.93	1.8	124		-1.6276	-0.592396	1.73205	-0.939693	-0.34202	2.74748	2.74748	1.22173	-1.91986	-55	125
-1	2	140		-0.5	1	90		-1.12	2.14	125		-1.96962	-0.652704	2.07495	-0.949236	-0.314564	3.01763	3.01763	1.2508	-1.89079	-54.1672	125.833
-1	2	140		-0.5	1	100		-1.28	2.45	127		-2.31164	-0.592396	2.38633	-0.968697	-0.248245	3.90218	3.90218	1.31993	-1.82166	-52.1869	127.813
-1	2	140		-0.5	1	110		-1.37	2.65	130		-2.6124	-0.418748	2.64575	-0.987396	-0.158272	6.2386	6.2386	1.41186	-1.72974	-49.5533	130.447
-1	2	140		-0.5	1	120		-1.45	2.79	133		-2.83564	-0.152704	2.83975	-0.998553	-0.0537736	18.5696	18.5696	1.517	-1.6246	-46.5412	133.459
-1	2	140		-0.5	1	130		-1.5	2.92	135		-2.95442	0.173648	2.95952	-0.998277	0.0586744	-17.0138	-17.0138	-1.51209	-1.51209	-43.3181	136.682
-1	2	140		-0.5	1	140		-1.51	2.95	138		-2.95442	0.520945	3	-0.984808	0.173648	-5.67128	-5.67128	-1.39626	-1.39626	-40	140
-1	2	140		-0.5	1	150		-1.51	2.93	142		-2.83564	0.847296	2.95952	-0.958142	0.286295	-3.34669	-3.34669	-1.28044	-1.28044	-36.6819	143.318
-1	2	140		-0.5	1	160		-1.46	2.84	146		-2.6124	1.11334	2.83975	-0.919941	0.392056	-2.34645	-2.34645	-1.16793	-1.16793	-33.4588	146.541
-1	2	140		-0.5	1	170		-1.34	2.6	147		-2.31164	1.28699	2.64575	-0.873716	0.486436	-1.79616	-1.79616	-1.06279	-1.06279	-30.4467	149.553
-1	2	150		-0.5	1	0		-1.34	2.6	157		-1.73205	2	2.64575	-0.654654	0.755929	-0.866025	-0.866025	-0.713724	-0.713724	-20.4467	159.553
-1	2	150		-0.5	1	10		-1.22	2.35	160		-1.39003	1.93969	2.38633	-0.582496	0.812833	-0.716624	-0.716624	-0.621796	-0.621796	-17.8131	162.187
-1	2	150		-0.5	1	20		-1.07	2.04	163		-1.08926	1.76604	2.07495	-0.524959	0.851127	-0.616781	-0.616781	-0.552667	-0.552667	-15.8328	164.167
-1	2	150		-0.5	1	30		-0.73	1.38	164		-0.866025	1.5	1.73205	-0.5	0.866025	-0.57735	-0.57735	-0.523599	-0.523599	-15	165
-1	2	150		-0.5	1	40		-0.62	1.15	161		-0.747243	1.17365	1.39134	-0.537068	0.843539	-0.636684	-0.636684	-0.566957	-0.566957	-16.2421	163.758
-1	2	150		-0.5	1	50		-0.53	0.97	157		-0.747243	0.826352	1.1141	-0.670712	0.741718	-0.904267	-0.904267	-0.735168	-0.735168	-21.061	158.939
-1	2	150		-0.5	1	60		-0.5	0.92	145		-0.866025	0.5	1	-0.866025	0.5	-1.73205	-1.73205	-1.0472	-1.0472	-30	150
-1	2	150		-0.5	1	70		-0.61	1.13	138		-1.08926	0.233956	1.1141	-0.977703	0.209994	-4.65586	-4.65586	-1.35923	-1.35923	-38.939	141.061
-1	2	150		-0.5	1	80		-0.77	1.46	133		-1.39003	0.0603074	1.39134	-0.99906	0.0433449	-23.0491	-23.0491	-1.52744	-1.52744	-43.7579	136.242
-1	2	150		-0.5	1	90		-0.95	1.82	134		-1.73205	0	1.73205	-1	0	#DIV/0!	#DIV/0!	#DIV/0!	-1.5708	-45	135
-1	2	150		-0.5	1	100		-1.13	2.15	135		-2.07407	0.0603074	2.07495	-0.999578	0.0290645	-34.3917	-34.3917	-1.54173	-1.54173	-44.1672	135.833
-1	2	150		-0.5	1	110		-1.24	2.4	137		-2.37484	0.233956	2.38633	-0.995183	0.0980397	-10.1508	-10.1508	-1.4726	-1.4726	-42.1869	137.813
-1	2	150		-0.5	1	120		-1.33	2.59	137		-2.59808	0.5	2.64575	-0.981981	0.188982	-5.19615	-5.19615	-1.38067	-1.38067	-39.5533	140.447
-1	2	150		-0.5	1	130		-1.42	2.76	140		-2.71686	0.826352	2.83975	-0.956725	0.290995	-3.28777	-3.28777	-1.27553	-1.27553	-36.5412	143.459
-1	2	150		-0.5	1	140		-1.5	2.9	144		-2.71686	1.17365	2.95952	-0.918006	0.396567	-2.31488	-2.31488	-1.16302	-1.16302	-33.3181	146.682
-1	2	150		-0.5	1	150		-1.5	2.92	148		-2.59808	1.5	3	-0.866025	0.5	-1.73205	-1.73205	-1.0472	-1.0472	-30	150
-1	2	150		-0.5	1	160		-1.5	2.93	152		-2.37484	1.76604	2.95952	-0.80244	0.596733	-1.34472	-1.34472	-0.931373	-0.931373	-26.6819	153.318
-1	2	150		-0.5	1	170		-1.44	2.8	155		-2.07407	1.93969	2.83975	-0.730371	0.683051	-1.06928	-1.06928	-0.818865	-0.818865	-23.4588	156.541
-1	2	160		-0.5	1	0		-1.45	2.82	164		-1.28558	2.53209	2.83975	-0.452707	0.891659	-0.507713	-0.507713	-0.469799	-0.469799	-13.4588	166.541
-1	2	160		-0.5	1	10		-1.32	2.55	166		-0.943555	2.47178	2.64575	-0.35663	0.934246	-0.381731	-0.381731	-0.364659	-0.364659	-10.4467	169.553
-1	2	160		-0.5	1	20		-1.21	2.32	169		-0.642788	2.29813	2.38633	-0.269362	0.963039	-0.2797	-0.2797	-0.27273	-0.27273	-7.81315	172.187
-1	2	160		-0.5	1	30		-1.03	1.98	172		-0.41955	2.03209	2.07495	-0.202198	0.979345	-0.206462	-0.206462	-0.203602	-0.203602	-5.83275	174.167
-1	2	160		-0.5	1	40		-0.7	1.33	173		-0.300767	1.70574	1.73205	-0.173648	0.984808	-0.176327	-0.176327	-0.174533	-0.174533	-5	175
-1	2	160		-0.5	1	50		-0.59	1.08	170		-0.300767	1.35844	1.39134	-0.216171	0.976355	-0.221406	-0.221406	-0.217891	-0.217891	-6.24213	173.758
-1	2	160		-0.5	1	60		-0.5	0.93	161		-0.41955	1.03209	1.1141	-0.37658	0.926384	-0.406506	-0.406506	-0.386102	-0.386102	-11.061	168.939
-1	2	160		-0.5	1	70		-0.51	0.94	154		-0.642788	0.766044	1	-0.642788	0.766044	-0.8391	-0.8391	-0.698132	-0.698132	-20	160
-1	2	160		-0.5	1	80		-0.59	1.11	147		-0.943555	0.592396	1.1141	-0.846918	0.531724	-1.59278	-1.59278	-1.01016	-1.01016	-28.939	151.061
-1	2	160		-0.5	1	90		-0.77	1.47	144		-1.28558	0.532089	1.39134	-0.923985	0.38243	-2.41609	-2.41609	-1.17837	-1.17837	-33.7579	146.242
-1	2	160		-0.5	1	100		-0.95	1.79	144		-1.6276	0.592396	1.73205	-0.939693	0.34202	-2.74748	-2.74748	-1.22173	-1.22173	-35	145
-1	2	160		-0.5	1	110		-1.12	2.18	145		-1.92836	0.766044	2.07495	-0.929355	0.369187	-2.5173	-2.5173	-1.19266	-1.19266	-34.1672	145.833
-1	2	160		-0.5	1	120		-1.26	2.44	147		-2.1516	1.03209	2.38633	-0.901634	0.4325	-2.0847	-2.0847	-1.12353	-1.12353	-32.1869	147.813
-1	2	160		-0.5	1	130		-1.37	2.65	150		-2.27038	1.35844	2.64575	-0.858124	0.513442	-1.67132	-1.67132	-1.0316	-1.0316	-29.5533	150.447
-1	2	160		-0.5	1	140		-1.41	2.75	150		-2.27038	1.70574	2.83975	-0.799501	0.600665	-1.33103	-1.33103	-0.926464	-0.926464	-26.5412	153.459
-1	2	160		-0.5	1	150		-1.48	2.87	154		-2.1516	2.03209	2.95952	-0.72701	0.686627	-1.05881	-1.05881	-0.813957	-0.813957	-23.3181	156.682
-1	2	160		-0.5	1	160		-1.49	2.92	158		-1.92836	2.29813	3	-0.642788	0.766044	-0.8391	-0.8391	-0.698132	-0.698132	-20	160
-1	2	160		-0.5	1	170		-1.51	2.92	161		-1.6276	2.47178	2.95952	-0.549952	0.835196	-0.658471	-0.658471	-0.582307	-0.582307	-16.6819	163.318
-1	2	170		-0.5	1	0		-1.5	2.92	170		-0.68404	2.87939	2.95952	-0.231132	0.972922	-0.237565	-0.237565	-0.233241	-0.233241	-6.68186	173.318
-1	2	170		-0.5	1	10		-1.44	2.82	174		-0.34202	2.81908	2.83975	-0.12044	0.992721	-0.121323	-0.121323	-0.120733	-0.120733	-3.45876	176.541
-1	2	170		-0.5	1	20		-1.35	2.62	177		-0.0412527	2.64543	2.64575	-0.015592	0.999878	-0.0155939	-0.0155939	-0.0155927	-0.0155927	-0.446697	179.553
-1	2	170		-0.5	1	30		-1.2	2.29	2		0.181985	2.37939	2.38633	0.0762614	0.997088	0.0764841	0.0764841	0.0763355	0.0763355	2.18685	182.187
-1	2	170		-0.5	1	40		-1.1	2.08	4		0.300767	2.05303	2.07495	0.144952	0.989439	0.146499	0.146499	0.145464	0.145464	4.16725	184.167
-1	2	170		-0.5	1	50		-0.76	1.44	5		0.300767	1.70574	1.73205	0.173648	0.984808	0.176327	0.176327	0.174533	0.174533	5	185
-1	2	170		-0.5	1	60		-0.59	1.1	2		0.181985	1.37939	1.39134	0.130799	0.991409	0.131932	0.131932	0.131174	0.131174	3.75787	183.758
-1	2	170		-0.5	1	70		-0.51	0.94	175		-0.0412527	1.11334	1.1141	-0.0370276	0.999314	-0.0370531	-0.0370531	-0.0370361	-0.0370361	-1.06101	178.939
-1	2	170		-0.5	1	80		-0.51	0.94	164		-0.34202	0.939693	1	-0.34202	0.939693	-0.36397	-0.36397	-0.349066	-0.349066	-10	170
-1	2	170		-0.5	1	90		-0.6	1.12	157		-0.68404	0.879385	1.1141	-0.613982	0.78932	-0.777862	-0.777862	-0.661096	-0.661096	-18.939	161.061
-1	2	170		-0.5	1	100		-0.78	1.5	154		-1.02606	0.939693	1.39134	-0.737463	0.675388	-1.09191	-1.09191	-0.829306	-0.829306	-23.7579	156.242
-1	2	170		-0.5	1	110		-0.94	1.81	154		-1.32683	1.11334	1.73205	-0.766044	0.642788	-1.19175	-1.19175	-0.872665	-0.872665	-25	155
-1	2	170		-0.5	1	120		-1.12	2.17	155		-1.55007	1.37939	2.07495	-0.747038	0.664781	-1.12374	-1.12374	-0.843596	-0.843596	-24.1672	155.833
-1	2	170		-0.5	1	130		-1.27	2.48	157		-1.66885	1.70574	2.38633	-0.699335	0.714794	-0.978374	-0.978374	-0.774467	-0.774467	-22.1869	157.813
-1	2	170		-0.5	1	140		-1.36	2.63	161		-1.66885	2.05303	2.64575	-0.630765	0.775974	-0.812869	-0.812869	-0.682539	-0.682539	-19.5533	160.447
-1	2	170		-0.5	1	150		-1.4	2.72	162		-1.55007	2.37939	2.83975	-0.545846	0.837886	-0.651456	-0.651456	-0.577398	-0.577398	-16.5412	163.459
-1	2	170		-0.5	1	160		-1.48	2.88	166		-1.32683	2.64543	2.95952	-0.448325	0.893871	-0.501555	-0.501555	-0.464891	-0.464891	-13.3181	166.682
-1	2	170		-0.5	1	170		-1.52	2.95	169		-1.02606	2.81908	3	-0.34202	0.939693	-0.36397	-0.36397	-0.349066	-0.349066	-10	170
