# Supplementary material for: Calculation of the total corneal astigmatism using the virtual cross cylinder method on the secondary principal plane of the cornea
Source: Sci Rep. 2024 Feb 26;14:4611. doi: 10.1038/s41598-024-55154-x (PMC11310508; doi:10.1038/s41598-024-55154-x)
Supplement: Supplementary file 3 — Supplementary Information 3. [file 41598_2024_55154_MOESM3_ESM.xlsx]

## Sheet: Verification Experiment (n=324)
Calculation of the total corneal astigmatism using the vector analysis method
Verification experiment with the Jackson cross cylinder
Jackson cross cylinder 1 (±1.00 D)				Jackson cross cylinder 2 (±0.50 D)				lensmeter-measured values (1+2)				JCC1		JCC2		JCC1+JCC2
												KP(0)	KP(45)	KP(0)	KP(45)	KP(0)	KP(45)	M (astigmatic magnitude)	α before adding p*180
S	C	AX	+	S	C	AX	＝	S	C	AX
-1	2	0		-0.5	1	0		-1.51	2.95	2		2	0	1	0	3	0	3	0
-1	2	0		-0.5	1	10		-1.47	2.86	4		2	0	0.939693	0.34202	2.93969	0.34202	2.95952	3.31814
-1	2	0		-0.5	1	20		-1.42	2.78	9		2	0	0.766044	0.642788	2.76604	0.642788	2.83975	6.54124
-1	2	0		-0.5	1	30		-1.35	2.63	12		2	0	0.5	0.866025	2.5	0.866025	2.64575	9.5533
-1	2	0		-0.5	1	40		-1.14	2.21	13		2	0	0.173648	0.984808	2.17365	0.984808	2.38633	12.1869
-1	2	0		-0.5	1	50		-0.98	1.91	16		2	0	-0.173648	0.984808	1.82635	0.984808	2.07495	14.1672
-1	2	0		-0.5	1	60		-0.78	1.49	16		2	0	-0.5	0.866025	1.5	0.866025	1.73205	15
-1	2	0		-0.5	1	70		-0.63	1.2	12		2	0	-0.766044	0.642788	1.23396	0.642788	1.39134	13.7579
-1	2	0		-0.5	1	80		-0.54	0.97	8		2	0	-0.939693	0.34202	1.06031	0.34202	1.1141	8.93899
-1	2	0		-0.5	1	90		-0.5	0.92	3		2	0	-1	1.22515e-16	1	1.22515e-16	1	0
-1	2	0		-0.5	1	100		-0.54	0.98	174		2	0	-0.939693	-0.34202	1.06031	-0.34202	1.1141	-8.93899
-1	2	0		-0.5	1	110		-0.64	1.18	169		2	0	-0.766044	-0.642788	1.23396	-0.642788	1.39134	-13.7579
-1	2	0		-0.5	1	120		-0.79	1.46	168		2	0	-0.5	-0.866025	1.5	-0.866025	1.73205	-15
-1	2	0		-0.5	1	130		-0.96	1.81	166		2	0	-0.173648	-0.984808	1.82635	-0.984808	2.07495	-14.1672
-1	2	0		-0.5	1	140		-1.11	2.12	167		2	0	0.173648	-0.984808	2.17365	-0.984808	2.38633	-12.1869
-1	2	0		-0.5	1	150		-1.23	2.39	170		2	0	0.5	-0.866025	2.5	-0.866025	2.64575	-9.5533
-1	2	0		-0.5	1	160		-1.4	2.75	175		2	0	0.766044	-0.642788	2.76604	-0.642788	2.83975	-6.54124
-1	2	0		-0.5	1	170		-1.47	2.9	175		2	0	0.939693	-0.34202	2.93969	-0.34202	2.95952	-3.31814
-1	2	10		-0.5	1	0		-1.46	2.83	5		1.87939	0.68404	1	0	2.87939	0.68404	2.95952	6.68186
-1	2	10		-0.5	1	10		-1.49	2.92	8		1.87939	0.68404	0.939693	0.34202	2.81908	1.02606	3	10
-1	2	10		-0.5	1	20		-1.49	2.93	15		1.87939	0.68404	0.766044	0.642788	2.64543	1.32683	2.95952	13.3181
-1	2	10		-0.5	1	30		-1.45	2.82	18		1.87939	0.68404	0.5	0.866025	2.37939	1.55007	2.83975	16.5412
-1	2	10		-0.5	1	40		-1.29	2.53	22		1.87939	0.68404	0.173648	0.984808	2.05303	1.66885	2.64575	19.5533
-1	2	10		-0.5	1	50		-1.1	2.13	22		1.87939	0.68404	-0.173648	0.984808	1.70574	1.66885	2.38633	22.1869
-1	2	10		-0.5	1	60		-1.03	2.02	26		1.87939	0.68404	-0.5	0.866025	1.37939	1.55007	2.07495	24.1672
-1	2	10		-0.5	1	70		-0.76	1.43	25		1.87939	0.68404	-0.766044	0.642788	1.11334	1.32683	1.73205	25
-1	2	10		-0.5	1	80		-0.57	1.08	20		1.87939	0.68404	-0.939693	0.34202	0.939693	1.02606	1.39134	23.7579
-1	2	10		-0.5	1	90		-0.53	0.96	17		1.87939	0.68404	-1	1.22515e-16	0.879385	0.68404	1.1141	18.939
-1	2	10		-0.5	1	100		-0.54	0.94	10		1.87939	0.68404	-0.939693	-0.34202	0.939693	0.34202	1	10
-1	2	10		-0.5	1	110		-0.55	1	3		1.87939	0.68404	-0.766044	-0.642788	1.11334	0.0412527	1.1141	1.06101
-1	2	10		-0.5	1	120		-0.72	1.34	176		1.87939	0.68404	-0.5	-0.866025	1.37939	-0.181985	1.39134	-3.75787
-1	2	10		-0.5	1	130		-0.89	1.72	174		1.87939	0.68404	-0.173648	-0.984808	1.70574	-0.300767	1.73205	-5
-1	2	10		-0.5	1	140		-1.06	2.04	176		1.87939	0.68404	0.173648	-0.984808	2.05303	-0.300767	2.07495	-4.16725
-1	2	10		-0.5	1	150		-1.18	2.3	178		1.87939	0.68404	0.5	-0.866025	2.37939	-0.181985	2.38633	-2.18685
-1	2	10		-0.5	1	160		-1.36	2.66	1		1.87939	0.68404	0.766044	-0.642788	2.64543	0.0412527	2.64575	0.446697
-1	2	10		-0.5	1	170		-1.4	2.73	3		1.87939	0.68404	0.939693	-0.34202	2.81908	0.34202	2.83975	3.45876
-1	2	20		-0.5	1	0		-1.36	2.68	11		1.53209	1.28558	1	0	2.53209	1.28558	2.83975	13.4588
-1	2	20		-0.5	1	10		-1.46	2.84	16		1.53209	1.28558	0.939693	0.34202	2.47178	1.6276	2.95952	16.6819
-1	2	20		-0.5	1	20		-1.48	2.91	20		1.53209	1.28558	0.766044	0.642788	2.29813	1.92836	3	20
-1	2	20		-0.5	1	30		-1.49	2.91	22		1.53209	1.28558	0.5	0.866025	2.03209	2.1516	2.95952	23.3181
-1	2	20		-0.5	1	40		-1.43	2.81	24		1.53209	1.28558	0.173648	0.984808	1.70574	2.27038	2.83975	26.5412
-1	2	20		-0.5	1	50		-1.36	2.67	30		1.53209	1.28558	-0.173648	0.984808	1.35844	2.27038	2.64575	29.5533
-1	2	20		-0.5	1	60		-1.3	2.54	31		1.53209	1.28558	-0.5	0.866025	1.03209	2.1516	2.38633	32.1869
-1	2	20		-0.5	1	70		-1.15	2.18	35		1.53209	1.28558	-0.766044	0.642788	0.766044	1.92836	2.07495	34.1672
-1	2	20		-0.5	1	80		-0.97	1.87	38		1.53209	1.28558	-0.939693	0.34202	0.592396	1.6276	1.73205	35
-1	2	20		-0.5	1	90		-0.79	1.49	35		1.53209	1.28558	-1	1.22515e-16	0.532089	1.28558	1.39134	33.7579
-1	2	20		-0.5	1	100		-0.61	1.15	32		1.53209	1.28558	-0.939693	-0.34202	0.592396	0.943555	1.1141	28.939
-1	2	20		-0.5	1	110		-0.5	0.93	20		1.53209	1.28558	-0.766044	-0.642788	0.766044	0.642788	1	20
-1	2	20		-0.5	1	120		-0.53	0.94	13		1.53209	1.28558	-0.5	-0.866025	1.03209	0.41955	1.1141	11.061
-1	2	20		-0.5	1	130		-0.62	1.13	7		1.53209	1.28558	-0.173648	-0.984808	1.35844	0.300767	1.39134	6.24213
-1	2	20		-0.5	1	140		-0.76	1.42	4		1.53209	1.28558	0.173648	-0.984808	1.70574	0.300767	1.73205	5
-1	2	20		-0.5	1	150		-1.15	2.23	5		1.53209	1.28558	0.5	-0.866025	2.03209	0.41955	2.07495	5.83275
-1	2	20		-0.5	1	160		-1.27	2.45	7		1.53209	1.28558	0.766044	-0.642788	2.29813	0.642788	2.38633	7.81315
-1	2	20		-0.5	1	170		-1.36	2.67	10		1.53209	1.28558	0.939693	-0.34202	2.47178	0.943555	2.64575	10.4467
-1	2	30		-0.5	1	0		-1.35	2.62	22		1	1.73205	1	0	2	1.73205	2.64575	20.4467
-1	2	30		-0.5	1	10		-1.43	2.78	24		1	1.73205	0.939693	0.34202	1.93969	2.07407	2.83975	23.4588
-1	2	30		-0.5	1	20		-1.47	2.9	27		1	1.73205	0.766044	0.642788	1.76604	2.37484	2.95952	26.6819
-1	2	30		-0.5	1	30		-1.52	2.95	30		1	1.73205	0.5	0.866025	1.5	2.59808	3	30
-1	2	30		-0.5	1	40		-1.48	2.89	33		1	1.73205	0.173648	0.984808	1.17365	2.71686	2.95952	33.3181
-1	2	30		-0.5	1	50		-1.43	2.8	38		1	1.73205	-0.173648	0.984808	0.826352	2.71686	2.83975	36.5412
-1	2	30		-0.5	1	60		-1.31	2.54	41		1	1.73205	-0.5	0.866025	0.5	2.59808	2.64575	39.5533
-1	2	30		-0.5	1	70		-1.25	2.42	41		1	1.73205	-0.766044	0.642788	0.233956	2.37484	2.38633	42.1869
-1	2	30		-0.5	1	80		-1.12	2.17	42		1	1.73205	-0.939693	0.34202	0.0603074	2.07407	2.07495	44.1672
-1	2	30		-0.5	1	90		-0.94	1.8	45		1	1.73205	-1	1.22515e-16	2.22045e-16	1.73205	1.73205	45
-1	2	30		-0.5	1	100		-0.78	1.49	45		1	1.73205	-0.939693	-0.34202	0.0603074	1.39003	1.39134	43.7579
-1	2	30		-0.5	1	110		-0.63	1.18	41		1	1.73205	-0.766044	-0.642788	0.233956	1.08926	1.1141	38.939
-1	2	30		-0.5	1	120		-0.52	0.95	33		1	1.73205	-0.5	-0.866025	0.5	0.866025	1	30
-1	2	30		-0.5	1	130		-0.52	0.96	21		1	1.73205	-0.173648	-0.984808	0.826352	0.747243	1.1141	21.061
-1	2	30		-0.5	1	140		-0.67	1.27	15		1	1.73205	0.173648	-0.984808	1.17365	0.747243	1.39134	16.2421
-1	2	30		-0.5	1	150		-0.75	1.45	14		1	1.73205	0.5	-0.866025	1.5	0.866025	1.73205	15
-1	2	30		-0.5	1	160		-1.07	2.04	16		1	1.73205	0.766044	-0.642788	1.76604	1.08926	2.07495	15.8328
-1	2	30		-0.5	1	170		-1.23	2.4	19		1	1.73205	0.939693	-0.34202	1.93969	1.39003	2.38633	17.8131
-1	2	40		-0.5	1	0		-1.12	2.17	28		0.347296	1.96962	1	0	1.3473	1.96962	2.38633	27.8131
-1	2	40		-0.5	1	10		-1.25	2.45	30		0.347296	1.96962	0.939693	0.34202	1.28699	2.31164	2.64575	30.4467
-1	2	40		-0.5	1	20		-1.37	2.67	35		0.347296	1.96962	0.766044	0.642788	1.11334	2.6124	2.83975	33.4588
-1	2	40		-0.5	1	30		-1.5	2.94	37		0.347296	1.96962	0.5	0.866025	0.847296	2.83564	2.95952	36.6819
-1	2	40		-0.5	1	40		-1.51	2.94	40		0.347296	1.96962	0.173648	0.984808	0.520945	2.95442	3	40
-1	2	40		-0.5	1	50		-1.47	2.87	44		0.347296	1.96962	-0.173648	0.984808	0.173648	2.95442	2.95952	43.3181
-1	2	40		-0.5	1	60		-1.39	2.72	48		0.347296	1.96962	-0.5	0.866025	-0.152704	2.83564	2.83975	46.5412
-1	2	40		-0.5	1	70		-1.33	2.59	51		0.347296	1.96962	-0.766044	0.642788	-0.418748	2.6124	2.64575	49.5533
-1	2	40		-0.5	1	80		-1.12	2.18	54		0.347296	1.96962	-0.939693	0.34202	-0.592396	2.31164	2.38633	52.1869
-1	2	40		-0.5	1	90		-0.9	1.72	54		0.347296	1.96962	-1	1.22515e-16	-0.652704	1.96962	2.07495	54.1672
-1	2	40		-0.5	1	100		-0.77	1.47	55		0.347296	1.96962	-0.939693	-0.34202	-0.592396	1.6276	1.73205	55
-1	2	40		-0.5	1	110		-0.6	1.09	50		0.347296	1.96962	-0.766044	-0.642788	-0.418748	1.32683	1.39134	53.7579
-1	2	40		-0.5	1	120		-0.54	0.95	45		0.347296	1.96962	-0.5	-0.866025	-0.152704	1.10359	1.1141	48.939
-1	2	40		-0.5	1	130		-0.55	0.97	44		0.347296	1.96962	-0.173648	-0.984808	0.173648	0.984808	1	40
-1	2	40		-0.5	1	140		-0.54	0.97	34		0.347296	1.96962	0.173648	-0.984808	0.520945	0.984808	1.1141	31.061
-1	2	40		-0.5	1	150		-0.68	1.26	27		0.347296	1.96962	0.5	-0.866025	0.847296	1.10359	1.39134	26.2421
-1	2	40		-0.5	1	160		-0.86	1.62	25		0.347296	1.96962	0.766044	-0.642788	1.11334	1.32683	1.73205	25
-1	2	40		-0.5	1	170		-0.99	1.92	26		0.347296	1.96962	0.939693	-0.34202	1.28699	1.6276	2.07495	25.8328
-1	2	50		-0.5	1	0		-1.12	2.15	33		-0.347296	1.96962	1	0	0.652704	1.96962	2.07495	35.8328
-1	2	50		-0.5	1	10		-1.26	2.44	38		-0.347296	1.96962	0.939693	0.34202	0.592396	2.31164	2.38633	37.8131
-1	2	50		-0.5	1	20		-1.35	2.64	40		-0.347296	1.96962	0.766044	0.642788	0.418748	2.6124	2.64575	40.4467
-1	2	50		-0.5	1	30		-1.42	2.78	44		-0.347296	1.96962	0.5	0.866025	0.152704	2.83564	2.83975	43.4588
-1	2	50		-0.5	1	40		-1.47	2.88	46		-0.347296	1.96962	0.173648	0.984808	-0.173648	2.95442	2.95952	46.6819
-1	2	50		-0.5	1	50		-1.52	2.94	50		-0.347296	1.96962	-0.173648	0.984808	-0.520945	2.95442	3	50
-1	2	50		-0.5	1	60		-1.47	2.86	54		-0.347296	1.96962	-0.5	0.866025	-0.847296	2.83564	2.95952	53.3181
-1	2	50		-0.5	1	70		-1.43	2.79	57		-0.347296	1.96962	-0.766044	0.642788	-1.11334	2.6124	2.83975	56.5412
-1	2	50		-0.5	1	80		-1.38	2.68	59		-0.347296	1.96962	-0.939693	0.34202	-1.28699	2.31164	2.64575	59.5533
-1	2	50		-0.5	1	90		-1.27	2.47	61		-0.347296	1.96962	-1	1.22515e-16	-1.3473	1.96962	2.38633	62.1869
-1	2	50		-0.5	1	100		-1.11	2.14	64		-0.347296	1.96962	-0.939693	-0.34202	-1.28699	1.6276	2.07495	64.1672
-1	2	50		-0.5	1	110		-0.97	1.88	65		-0.347296	1.96962	-0.766044	-0.642788	-1.11334	1.32683	1.73205	65
-1	2	50		-0.5	1	120		-0.77	1.46	66		-0.347296	1.96962	-0.5	-0.866025	-0.847296	1.10359	1.39134	63.7579
-1	2	50		-0.5	1	130		-0.59	1.08	61		-0.347296	1.96962	-0.173648	-0.984808	-0.520945	0.984808	1.1141	58.939
-1	2	50		-0.5	1	140		-0.5	0.92	52		-0.347296	1.96962	0.173648	-0.984808	-0.173648	0.984808	1	50
-1	2	50		-0.5	1	150		-0.53	0.97	42		-0.347296	1.96962	0.5	-0.866025	0.152704	1.10359	1.1141	41.061
-1	2	50		-0.5	1	160		-0.63	1.17	36		-0.347296	1.96962	0.766044	-0.642788	0.418748	1.32683	1.39134	36.2421
-1	2	50		-0.5	1	170		-0.77	1.47	36		-0.347296	1.96962	0.939693	-0.34202	0.592396	1.6276	1.73205	35
-1	2	60		-0.5	1	0		-0.94	1.82	44		-1	1.73205	1	0	4.44089e-16	1.73205	1.73205	45
-1	2	60		-0.5	1	10		-1.12	2.15	45		-1	1.73205	0.939693	0.34202	-0.0603074	2.07407	2.07495	45.8328
-1	2	60		-0.5	1	20		-1.25	2.42	49		-1	1.73205	0.766044	0.642788	-0.233956	2.37484	2.38633	47.8131
-1	2	60		-0.5	1	30		-1.33	2.6	51		-1	1.73205	0.5	0.866025	-0.5	2.59808	2.64575	50.4467
-1	2	60		-0.5	1	40		-1.43	2.8	54		-1	1.73205	0.173648	0.984808	-0.826352	2.71686	2.83975	53.4588
-1	2	60		-0.5	1	50		-1.5	2.9	58		-1	1.73205	-0.173648	0.984808	-1.17365	2.71686	2.95952	56.6819
-1	2	60		-0.5	1	60		-1.5	2.92	61		-1	1.73205	-0.5	0.866025	-1.5	2.59808	3	60
-1	2	60		-0.5	1	70		-1.48	2.87	65		-1	1.73205	-0.766044	0.642788	-1.76604	2.37484	2.95952	63.3181
-1	2	60		-0.5	1	80		-1.4	2.72	66		-1	1.73205	-0.939693	0.34202	-1.93969	2.07407	2.83975	66.5412
-1	2	60		-0.5	1	90		-1.31	2.55	72		-1	1.73205	-1	1.22515e-16	-2	1.73205	2.64575	69.5533
-1	2	60		-0.5	1	100		-1.22	2.37	72		-1	1.73205	-0.939693	-0.34202	-1.93969	1.39003	2.38633	72.1869
-1	2	60		-0.5	1	110		-1.13	2.18	74		-1	1.73205	-0.766044	-0.642788	-1.76604	1.08926	2.07495	74.1672
-1	2	60		-0.5	1	120		-0.96	1.84	76		-1	1.73205	-0.5	-0.866025	-1.5	0.866025	1.73205	75
-1	2	60		-0.5	1	130		-0.74	1.4	74		-1	1.73205	-0.173648	-0.984808	-1.17365	0.747243	1.39134	73.7579
-1	2	60		-0.5	1	140		-0.62	1.14	73		-1	1.73205	0.173648	-0.984808	-0.826352	0.747243	1.1141	68.939
-1	2	60		-0.5	1	150		-0.51	0.93	63		-1	1.73205	0.5	-0.866025	-0.5	0.866025	1	60
-1	2	60		-0.5	1	160		-0.55	0.97	52		-1	1.73205	0.766044	-0.642788	-0.233956	1.08926	1.1141	51.061
-1	2	60		-0.5	1	170		-0.64	1.2	46		-1	1.73205	0.939693	-0.34202	-0.0603074	1.39003	1.39134	46.2421
-1	2	70		-0.5	1	0		-0.72	1.32	56		-1.53209	1.28558	1	0	-0.532089	1.28558	1.39134	56.2421
-1	2	70		-0.5	1	10		-0.95	1.82	55		-1.53209	1.28558	0.939693	0.34202	-0.592396	1.6276	1.73205	55
-1	2	70		-0.5	1	20		-1.09	2.09	57		-1.53209	1.28558	0.766044	0.642788	-0.766044	1.92836	2.07495	55.8328
-1	2	70		-0.5	1	30		-1.24	2.39	59		-1.53209	1.28558	0.5	0.866025	-1.03209	2.1516	2.38633	57.8131
-1	2	70		-0.5	1	40		-1.34	2.6	62		-1.53209	1.28558	0.173648	0.984808	-1.35844	2.27038	2.64575	60.4467
-1	2	70		-0.5	1	50		-1.42	2.78	64		-1.53209	1.28558	-0.173648	0.984808	-1.70574	2.27038	2.83975	63.4588
-1	2	70		-0.5	1	60		-1.49	2.88	68		-1.53209	1.28558	-0.5	0.866025	-2.03209	2.1516	2.95952	66.6819
-1	2	70		-0.5	1	70		-1.51	2.94	72		-1.53209	1.28558	-0.766044	0.642788	-2.29813	1.92836	3	70
-1	2	70		-0.5	1	80		-1.49	2.88	74		-1.53209	1.28558	-0.939693	0.34202	-2.47178	1.6276	2.95952	73.3181
-1	2	70		-0.5	1	90		-1.44	2.78	78		-1.53209	1.28558	-1	1.22515e-16	-2.53209	1.28558	2.83975	76.5412
-1	2	70		-0.5	1	100		-1.29	2.5	81		-1.53209	1.28558	-0.939693	-0.34202	-2.47178	0.943555	2.64575	79.5533
-1	2	70		-0.5	1	110		-1.26	2.45	82		-1.53209	1.28558	-0.766044	-0.642788	-2.29813	0.642788	2.38633	82.1869
-1	2	70		-0.5	1	120		-1.15	2.21	84		-1.53209	1.28558	-0.5	-0.866025	-2.03209	0.41955	2.07495	84.1672
-1	2	70		-0.5	1	130		-1	1.94	88		-1.53209	1.28558	-0.173648	-0.984808	-1.70574	0.300767	1.73205	85
-1	2	70		-0.5	1	140		-0.76	1.45	86		-1.53209	1.28558	0.173648	-0.984808	-1.35844	0.300767	1.39134	83.7579
-1	2	70		-0.5	1	150		-0.63	1.17	84		-1.53209	1.28558	0.5	-0.866025	-1.03209	0.41955	1.1141	78.939
-1	2	70		-0.5	1	160		-0.53	0.94	77		-1.53209	1.28558	0.766044	-0.642788	-0.766044	0.642788	1	70
-1	2	70		-0.5	1	170		-0.53	0.96	63		-1.53209	1.28558	0.939693	-0.34202	-0.592396	0.943555	1.1141	61.061
-1	2	80		-0.5	1	0		-0.59	1.08	68		-1.87939	0.68404	1	0	-0.879385	0.68404	1.1141	71.061
-1	2	80		-0.5	1	10		-0.77	1.44	64		-1.87939	0.68404	0.939693	0.34202	-0.939693	1.02606	1.39134	66.2421
-1	2	80		-0.5	1	20		-0.92	1.78	66		-1.87939	0.68404	0.766044	0.642788	-1.11334	1.32683	1.73205	65
-1	2	80		-0.5	1	30		-1.07	2.08	67		-1.87939	0.68404	0.5	0.866025	-1.37939	1.55007	2.07495	65.8328
-1	2	80		-0.5	1	40		-1.24	2.41	68		-1.87939	0.68404	0.173648	0.984808	-1.70574	1.66885	2.38633	67.8131
-1	2	80		-0.5	1	50		-1.35	2.62	70		-1.87939	0.68404	-0.173648	0.984808	-2.05303	1.66885	2.64575	70.4467
-1	2	80		-0.5	1	60		-1.45	2.85	72		-1.87939	0.68404	-0.5	0.866025	-2.37939	1.55007	2.83975	73.4588
-1	2	80		-0.5	1	70		-1.48	2.89	74		-1.87939	0.68404	-0.766044	0.642788	-2.64543	1.32683	2.95952	76.6819
-1	2	80		-0.5	1	80		-1.5	2.93	79		-1.87939	0.68404	-0.939693	0.34202	-2.81908	1.02606	3	80
-1	2	80		-0.5	1	90		-1.48	2.88	85		-1.87939	0.68404	-1	1.22515e-16	-2.87939	0.68404	2.95952	83.3181
-1	2	80		-0.5	1	100		-1.41	2.75	88		-1.87939	0.68404	-0.939693	-0.34202	-2.81908	0.34202	2.83975	86.5412
-1	2	80		-0.5	1	110		-1.3	2.51	91		-1.87939	0.68404	-0.766044	-0.642788	-2.64543	0.0412527	2.64575	89.5533
-1	2	80		-0.5	1	120		-1.12	2.17	93		-1.87939	0.68404	-0.5	-0.866025	-2.37939	-0.181985	2.38633	-87.8131
-1	2	80		-0.5	1	130		-1.19	2.29	95		-1.87939	0.68404	-0.173648	-0.984808	-2.05303	-0.300767	2.07495	-85.8328
-1	2	80		-0.5	1	140		-0.92	1.76	95		-1.87939	0.68404	0.173648	-0.984808	-1.70574	-0.300767	1.73205	-85
-1	2	80		-0.5	1	150		-0.76	1.41	95		-1.87939	0.68404	0.5	-0.866025	-1.37939	-0.181985	1.39134	-86.2421
-1	2	80		-0.5	1	160		-0.62	1.13	92		-1.87939	0.68404	0.766044	-0.642788	-1.11334	0.0412527	1.1141	88.939
-1	2	80		-0.5	1	170		-0.53	0.94	79		-1.87939	0.68404	0.939693	-0.34202	-0.939693	0.34202	1	80
-1	2	90		-0.5	1	0		-0.51	0.94	91		-2	2.4503e-16	1	0	-1	2.4503e-16	1	90
-1	2	90		-0.5	1	10		-0.53	0.95	84		-2	2.4503e-16	0.939693	0.34202	-1.06031	0.34202	1.1141	81.061
-1	2	90		-0.5	1	20		-0.64	1.16	76		-2	2.4503e-16	0.766044	0.642788	-1.23396	0.642788	1.39134	76.2421
-1	2	90		-0.5	1	30		-0.8	1.49	76		-2	2.4503e-16	0.5	0.866025	-1.5	0.866025	1.73205	75
-1	2	90		-0.5	1	40		-0.85	1.81	77		-2	2.4503e-16	0.173648	0.984808	-1.82635	0.984808	2.07495	75.8328
-1	2	90		-0.5	1	50		-1.14	2.23	77		-2	2.4503e-16	-0.173648	0.984808	-2.17365	0.984808	2.38633	77.8131
-1	2	90		-0.5	1	60		-1.3	2.52	78		-2	2.4503e-16	-0.5	0.866025	-2.5	0.866025	2.64575	80.4467
-1	2	90		-0.5	1	70		-1.39	2.71	81		-2	2.4503e-16	-0.766044	0.642788	-2.76604	0.642788	2.83975	83.4588
-1	2	90		-0.5	1	80		-1.45	2.84	84		-2	2.4503e-16	-0.939693	0.34202	-2.93969	0.34202	2.95952	86.6819
-1	2	90		-0.5	1	90		-1.51	2.95	90		-2	2.4503e-16	-1	1.22515e-16	-3	3.67545e-16	3	90
-1	2	90		-0.5	1	100		-1.5	2.89	90		-2	2.4503e-16	-0.939693	-0.34202	-2.93969	-0.34202	2.95952	-86.6819
-1	2	90		-0.5	1	110		-1.47	2.88	96		-2	2.4503e-16	-0.766044	-0.642788	-2.76604	-0.642788	2.83975	-83.4588
-1	2	90		-0.5	1	120		-1.39	2.7	97		-2	2.4503e-16	-0.5	-0.866025	-2.5	-0.866025	2.64575	-80.4467
-1	2	90		-0.5	1	130		-1.03	1.98	99		-2	2.4503e-16	-0.173648	-0.984808	-2.17365	-0.984808	2.38633	-77.8131
-1	2	90		-0.5	1	140		-0.88	1.7	103		-2	2.4503e-16	0.173648	-0.984808	-1.82635	-0.984808	2.07495	-75.8328
-1	2	90		-0.5	1	150		-0.72	1.37	103		-2	2.4503e-16	0.5	-0.866025	-1.5	-0.866025	1.73205	-75
-1	2	90		-0.5	1	160		-0.6	1.09	99		-2	2.4503e-16	0.766044	-0.642788	-1.23396	-0.642788	1.39134	-76.2421
-1	2	90		-0.5	1	170		-0.52	0.92	92		-2	2.4503e-16	0.939693	-0.34202	-1.06031	-0.34202	1.1141	-81.061
-1	2	100		-0.5	1	0		-0.54	0.95	107		-1.87939	-0.68404	1	0	-0.879385	-0.68404	1.1141	-71.061
-1	2	100		-0.5	1	10		-0.52	0.93	95		-1.87939	-0.68404	0.939693	0.34202	-0.939693	-0.34202	1	-80
-1	2	100		-0.5	1	20		-0.59	1.06	87		-1.87939	-0.68404	0.766044	0.642788	-1.11334	-0.0412527	1.1141	-88.939
-1	2	100		-0.5	1	30		-0.79	1.51	82		-1.87939	-0.68404	0.5	0.866025	-1.37939	0.181985	1.39134	86.2421
-1	2	100		-0.5	1	40		-0.94	1.82	82		-1.87939	-0.68404	0.173648	0.984808	-1.70574	0.300767	1.73205	85
-1	2	100		-0.5	1	50		-1.03	2	82		-1.87939	-0.68404	-0.173648	0.984808	-2.05303	0.300767	2.07495	85.8328
-1	2	100		-0.5	1	60		-1.18	2.3	84		-1.87939	-0.68404	-0.5	0.866025	-2.37939	0.181985	2.38633	87.8131
-1	2	100		-0.5	1	70		-1.3	2.49	86		-1.87939	-0.68404	-0.766044	0.642788	-2.64543	-0.0412527	2.64575	-89.5533
-1	2	100		-0.5	1	80		-1.41	2.72	90		-1.87939	-0.68404	-0.939693	0.34202	-2.81908	-0.34202	2.83975	-86.5412
-1	2	100		-0.5	1	90		-1.49	2.88	93		-1.87939	-0.68404	-1	1.22515e-16	-2.87939	-0.68404	2.95952	-83.3181
-1	2	100		-0.5	1	100		-1.53	2.94	97		-1.87939	-0.68404	-0.939693	-0.34202	-2.81908	-1.02606	3	-80
-1	2	100		-0.5	1	110		-1.52	2.94	100		-1.87939	-0.68404	-0.766044	-0.642788	-2.64543	-1.32683	2.95952	-76.6819
-1	2	100		-0.5	1	120		-1.44	2.82	104		-1.87939	-0.68404	-0.5	-0.866025	-2.37939	-1.55007	2.83975	-73.4588
-1	2	100		-0.5	1	130		-1.37	2.67	107		-1.87939	-0.68404	-0.173648	-0.984808	-2.05303	-1.66885	2.64575	-70.4467
-1	2	100		-0.5	1	140		-1.12	2.16	111		-1.87939	-0.68404	0.173648	-0.984808	-1.70574	-1.66885	2.38633	-67.8131
-1	2	100		-0.5	1	150		-0.92	1.75	113		-1.87939	-0.68404	0.5	-0.866025	-1.37939	-1.55007	2.07495	-65.8328
-1	2	100		-0.5	1	160		-0.74	1.38	113		-1.87939	-0.68404	0.766044	-0.642788	-1.11334	-1.32683	1.73205	-65
-1	2	100		-0.5	1	170		-0.61	1.09	109		-1.87939	-0.68404	0.939693	-0.34202	-0.939693	-1.02606	1.39134	-66.2421
-1	2	110		-0.5	1	0		-0.68	1.26	127		-1.53209	-1.28558	1	0	-0.532089	-1.28558	1.39134	-56.2421
-1	2	110		-0.5	1	10		-0.54	0.98	120		-1.53209	-1.28558	0.939693	0.34202	-0.592396	-0.943555	1.1141	-61.061
-1	2	110		-0.5	1	20		-0.57	0.94	107		-1.53209	-1.28558	0.766044	0.642788	-0.766044	-0.642788	1	-70
-1	2	110		-0.5	1	30		-0.61	1.14	97		-1.53209	-1.28558	0.5	0.866025	-1.03209	-0.41955	1.1141	-78.939
-1	2	110		-0.5	1	40		-0.65	1.22	95		-1.53209	-1.28558	0.173648	0.984808	-1.35844	-0.300767	1.39134	-83.7579
-1	2	110		-0.5	1	50		-0.76	1.43	95		-1.53209	-1.28558	-0.173648	0.984808	-1.70574	-0.300767	1.73205	-85
-1	2	110		-0.5	1	60		-0.95	1.82	95		-1.53209	-1.28558	-0.5	0.866025	-2.03209	-0.41955	2.07495	-84.1672
-1	2	110		-0.5	1	70		-1.16	2.24	96		-1.53209	-1.28558	-0.766044	0.642788	-2.29813	-0.642788	2.38633	-82.1869
-1	2	110		-0.5	1	80		-1.3	2.49	98		-1.53209	-1.28558	-0.939693	0.34202	-2.47178	-0.943555	2.64575	-79.5533
-1	2	110		-0.5	1	90		-1.41	2.73	102		-1.53209	-1.28558	-1	1.22515e-16	-2.53209	-1.28558	2.83975	-76.5412
-1	2	110		-0.5	1	100		-1.49	2.88	104		-1.53209	-1.28558	-0.939693	-0.34202	-2.47178	-1.6276	2.95952	-73.3181
-1	2	110		-0.5	1	110		-1.53	2.96	108		-1.53209	-1.28558	-0.766044	-0.642788	-2.29813	-1.92836	3	-70
-1	2	110		-0.5	1	120		-1.51	2.94	111		-1.53209	-1.28558	-0.5	-0.866025	-2.03209	-2.1516	2.95952	-66.6819
-1	2	110		-0.5	1	130		-1.44	2.81	114		-1.53209	-1.28558	-0.173648	-0.984808	-1.70574	-2.27038	2.83975	-63.4588
-1	2	110		-0.5	1	140		-1.38	2.67	117		-1.53209	-1.28558	0.173648	-0.984808	-1.35844	-2.27038	2.64575	-60.4467
-1	2	110		-0.5	1	150		-1.12	2.15	123		-1.53209	-1.28558	0.5	-0.866025	-1.03209	-2.1516	2.38633	-57.8131
-1	2	110		-0.5	1	160		-0.97	1.85	125		-1.53209	-1.28558	0.766044	-0.642788	-0.766044	-1.92836	2.07495	-55.8328
-1	2	110		-0.5	1	170		-0.79	1.47	125		-1.53209	-1.28558	0.939693	-0.34202	-0.592396	-1.6276	1.73205	-55
-1	2	120		-0.5	1	0		-0.76	1.46	133		-1	-1.73205	1	0	-8.88178e-16	-1.73205	1.73205	-45
-1	2	120		-0.5	1	10		-0.63	1.2	131		-1	-1.73205	0.939693	0.34202	-0.0603074	-1.39003	1.39134	-46.2421
-1	2	120		-0.5	1	20		-0.54	0.98	126		-1	-1.73205	0.766044	0.642788	-0.233956	-1.08926	1.1141	-51.061
-1	2	120		-0.5	1	30		-0.52	0.94	114		-1	-1.73205	0.5	0.866025	-0.5	-0.866025	1	-60
-1	2	120		-0.5	1	40		-0.6	1.11	107		-1	-1.73205	0.173648	0.984808	-0.826352	-0.747243	1.1141	-68.939
-1	2	120		-0.5	1	50		-0.76	1.39	103		-1	-1.73205	-0.173648	0.984808	-1.17365	-0.747243	1.39134	-73.7579
-1	2	120		-0.5	1	60		-0.9	1.73	104		-1	-1.73205	-0.5	0.866025	-1.5	-0.866025	1.73205	-75
-1	2	120		-0.5	1	70		-1.1	2.14	103		-1	-1.73205	-0.766044	0.642788	-1.76604	-1.08926	2.07495	-74.1672
-1	2	120		-0.5	1	80		-1.12	2.18	104		-1	-1.73205	-0.939693	0.34202	-1.93969	-1.39003	2.38633	-72.1869
-1	2	120		-0.5	1	90		-1.29	2.5	107		-1	-1.73205	-1	1.22515e-16	-2	-1.73205	2.64575	-69.5533
-1	2	120		-0.5	1	100		-1.39	2.69	110		-1	-1.73205	-0.939693	-0.34202	-1.93969	-2.07407	2.83975	-66.5412
-1	2	120		-0.5	1	110		-1.48	2.85	114		-1	-1.73205	-0.766044	-0.642788	-1.76604	-2.37484	2.95952	-63.3181
-1	2	120		-0.5	1	120		-1.5	2.94	117		-1	-1.73205	-0.5	-0.866025	-1.5	-2.59808	3	-60
-1	2	120		-0.5	1	130		-1.5	2.93	121		-1	-1.73205	-0.173648	-0.984808	-1.17365	-2.71686	2.95952	-56.6819
-1	2	120		-0.5	1	140		-1.44	2.81	124		-1	-1.73205	0.173648	-0.984808	-0.826352	-2.71686	2.83975	-53.4588
-1	2	120		-0.5	1	150		-1.33	2.59	129		-1	-1.73205	0.5	-0.866025	-0.5	-2.59808	2.64575	-50.4467
-1	2	120		-0.5	1	160		-1.24	2.37	132		-1	-1.73205	0.766044	-0.642788	-0.233956	-2.37484	2.38633	-47.8131
-1	2	120		-0.5	1	170		-1.08	2.08	133		-1	-1.73205	0.939693	-0.34202	-0.0603074	-2.07407	2.07495	-45.8328
-1	2	130		-0.5	1	0		-1.16	2.25	145		-0.347296	-1.96962	1	0	0.652704	-1.96962	2.07495	-35.8328
-1	2	130		-0.5	1	10		-0.96	1.85	146		-0.347296	-1.96962	0.939693	0.34202	0.592396	-1.6276	1.73205	-35
-1	2	130		-0.5	1	20		-0.76	1.46	145		-0.347296	-1.96962	0.766044	0.642788	0.418748	-1.32683	1.39134	-36.2421
-1	2	130		-0.5	1	30		-0.67	1.23	145		-0.347296	-1.96962	0.5	0.866025	0.152704	-1.10359	1.1141	-41.061
-1	2	130		-0.5	1	40		-0.51	0.91	134		-0.347296	-1.96962	0.173648	0.984808	-0.173648	-0.984808	1	-50
-1	2	130		-0.5	1	50		-0.54	1.01	120		-0.347296	-1.96962	-0.173648	0.984808	-0.520945	-0.984808	1.1141	-58.939
-1	2	130		-0.5	1	60		-0.64	1.17	116		-0.347296	-1.96962	-0.5	0.866025	-0.847296	-1.10359	1.39134	-63.7579
-1	2	130		-0.5	1	70		-0.8	1.48	113		-0.347296	-1.96962	-0.766044	0.642788	-1.11334	-1.32683	1.73205	-65
-1	2	130		-0.5	1	80		-0.98	1.89	114		-0.347296	-1.96962	-0.939693	0.34202	-1.28699	-1.6276	2.07495	-64.1672
-1	2	130		-0.5	1	90		-1.26	2.46	119		-0.347296	-1.96962	-1	1.22515e-16	-1.3473	-1.96962	2.38633	-62.1869
-1	2	130		-0.5	1	100		-1.28	2.49	117		-0.347296	-1.96962	-0.939693	-0.34202	-1.28699	-2.31164	2.64575	-59.5533
-1	2	130		-0.5	1	110		-1.42	2.76	122		-0.347296	-1.96962	-0.766044	-0.642788	-1.11334	-2.6124	2.83975	-56.5412
-1	2	130		-0.5	1	120		-1.48	2.88	127		-0.347296	-1.96962	-0.5	-0.866025	-0.847296	-2.83564	2.95952	-53.3181
-1	2	130		-0.5	1	130		-1.5	2.92	129		-0.347296	-1.96962	-0.173648	-0.984808	-0.520945	-2.95442	3	-50
-1	2	130		-0.5	1	140		-1.49	2.92	133		-0.347296	-1.96962	0.173648	-0.984808	-0.173648	-2.95442	2.95952	-46.6819
-1	2	130		-0.5	1	150		-1.46	2.81	136		-0.347296	-1.96962	0.5	-0.866025	0.152704	-2.83564	2.83975	-43.4588
-1	2	130		-0.5	1	160		-1.37	2.66	140		-0.347296	-1.96962	0.766044	-0.642788	0.418748	-2.6124	2.64575	-40.4467
-1	2	130		-0.5	1	170		-1.26	2.44	141		-0.347296	-1.96962	0.939693	-0.34202	0.592396	-2.31164	2.38633	-37.8131
-1	2	140		-0.5	1	0		-1.25	2.41	151		0.347296	-1.96962	1	0	1.3473	-1.96962	2.38633	-27.8131
-1	2	140		-0.5	1	10		-1.07	2.06	153		0.347296	-1.96962	0.939693	0.34202	1.28699	-1.6276	2.07495	-25.8328
-1	2	140		-0.5	1	20		-0.73	1.39	153		0.347296	-1.96962	0.766044	0.642788	1.11334	-1.32683	1.73205	-25
-1	2	140		-0.5	1	30		-0.59	1.1	150		0.347296	-1.96962	0.5	0.866025	0.847296	-1.10359	1.39134	-26.2421
-1	2	140		-0.5	1	40		-0.5	0.95	144		0.347296	-1.96962	0.173648	0.984808	0.520945	-0.984808	1.1141	-31.061
-1	2	140		-0.5	1	50		-0.49	0.94	134		0.347296	-1.96962	-0.173648	0.984808	0.173648	-0.984808	1	-40
-1	2	140		-0.5	1	60		-0.61	1.15	127		0.347296	-1.96962	-0.5	0.866025	-0.152704	-1.10359	1.1141	-48.939
-1	2	140		-0.5	1	70		-0.75	1.41	125		0.347296	-1.96962	-0.766044	0.642788	-0.418748	-1.32683	1.39134	-53.7579
-1	2	140		-0.5	1	80		-0.93	1.8	124		0.347296	-1.96962	-0.939693	0.34202	-0.592396	-1.6276	1.73205	-55
-1	2	140		-0.5	1	90		-1.12	2.14	125		0.347296	-1.96962	-1	1.22515e-16	-0.652704	-1.96962	2.07495	-54.1672
-1	2	140		-0.5	1	100		-1.28	2.45	127		0.347296	-1.96962	-0.939693	-0.34202	-0.592396	-2.31164	2.38633	-52.1869
-1	2	140		-0.5	1	110		-1.37	2.65	130		0.347296	-1.96962	-0.766044	-0.642788	-0.418748	-2.6124	2.64575	-49.5533
-1	2	140		-0.5	1	120		-1.45	2.79	133		0.347296	-1.96962	-0.5	-0.866025	-0.152704	-2.83564	2.83975	-46.5412
-1	2	140		-0.5	1	130		-1.5	2.92	135		0.347296	-1.96962	-0.173648	-0.984808	0.173648	-2.95442	2.95952	-43.3181
-1	2	140		-0.5	1	140		-1.51	2.95	138		0.347296	-1.96962	0.173648	-0.984808	0.520945	-2.95442	3	-40
-1	2	140		-0.5	1	150		-1.51	2.93	142		0.347296	-1.96962	0.5	-0.866025	0.847296	-2.83564	2.95952	-36.6819
-1	2	140		-0.5	1	160		-1.46	2.84	146		0.347296	-1.96962	0.766044	-0.642788	1.11334	-2.6124	2.83975	-33.4588
-1	2	140		-0.5	1	170		-1.34	2.6	147		0.347296	-1.96962	0.939693	-0.34202	1.28699	-2.31164	2.64575	-30.4467
-1	2	150		-0.5	1	0		-1.34	2.6	157		1	-1.73205	1	0	2	-1.73205	2.64575	-20.4467
-1	2	150		-0.5	1	10		-1.22	2.35	160		1	-1.73205	0.939693	0.34202	1.93969	-1.39003	2.38633	-17.8131
-1	2	150		-0.5	1	20		-1.07	2.04	163		1	-1.73205	0.766044	0.642788	1.76604	-1.08926	2.07495	-15.8328
-1	2	150		-0.5	1	30		-0.73	1.38	164		1	-1.73205	0.5	0.866025	1.5	-0.866025	1.73205	-15
-1	2	150		-0.5	1	40		-0.62	1.15	161		1	-1.73205	0.173648	0.984808	1.17365	-0.747243	1.39134	-16.2421
-1	2	150		-0.5	1	50		-0.53	0.97	157		1	-1.73205	-0.173648	0.984808	0.826352	-0.747243	1.1141	-21.061
-1	2	150		-0.5	1	60		-0.5	0.92	145		1	-1.73205	-0.5	0.866025	0.5	-0.866025	1	-30
-1	2	150		-0.5	1	70		-0.61	1.13	138		1	-1.73205	-0.766044	0.642788	0.233956	-1.08926	1.1141	-38.939
-1	2	150		-0.5	1	80		-0.77	1.46	133		1	-1.73205	-0.939693	0.34202	0.0603074	-1.39003	1.39134	-43.7579
-1	2	150		-0.5	1	90		-0.95	1.82	134		1	-1.73205	-1	1.22515e-16	2.22045e-16	-1.73205	1.73205	-45
-1	2	150		-0.5	1	100		-1.13	2.15	135		1	-1.73205	-0.939693	-0.34202	0.0603074	-2.07407	2.07495	-44.1672
-1	2	150		-0.5	1	110		-1.24	2.4	137		1	-1.73205	-0.766044	-0.642788	0.233956	-2.37484	2.38633	-42.1869
-1	2	150		-0.5	1	120		-1.33	2.59	137		1	-1.73205	-0.5	-0.866025	0.5	-2.59808	2.64575	-39.5533
-1	2	150		-0.5	1	130		-1.42	2.76	140		1	-1.73205	-0.173648	-0.984808	0.826352	-2.71686	2.83975	-36.5412
-1	2	150		-0.5	1	140		-1.5	2.9	144		1	-1.73205	0.173648	-0.984808	1.17365	-2.71686	2.95952	-33.3181
-1	2	150		-0.5	1	150		-1.5	2.92	148		1	-1.73205	0.5	-0.866025	1.5	-2.59808	3	-30
-1	2	150		-0.5	1	160		-1.5	2.93	152		1	-1.73205	0.766044	-0.642788	1.76604	-2.37484	2.95952	-26.6819
-1	2	150		-0.5	1	170		-1.44	2.8	155		1	-1.73205	0.939693	-0.34202	1.93969	-2.07407	2.83975	-23.4588
-1	2	160		-0.5	1	0		-1.45	2.82	164		1.53209	-1.28558	1	0	2.53209	-1.28558	2.83975	-13.4588
-1	2	160		-0.5	1	10		-1.32	2.55	166		1.53209	-1.28558	0.939693	0.34202	2.47178	-0.943555	2.64575	-10.4467
-1	2	160		-0.5	1	20		-1.21	2.32	169		1.53209	-1.28558	0.766044	0.642788	2.29813	-0.642788	2.38633	-7.81315
-1	2	160		-0.5	1	30		-1.03	1.98	172		1.53209	-1.28558	0.5	0.866025	2.03209	-0.41955	2.07495	-5.83275
-1	2	160		-0.5	1	40		-0.7	1.33	173		1.53209	-1.28558	0.173648	0.984808	1.70574	-0.300767	1.73205	-5
-1	2	160		-0.5	1	50		-0.59	1.08	170		1.53209	-1.28558	-0.173648	0.984808	1.35844	-0.300767	1.39134	-6.24213
-1	2	160		-0.5	1	60		-0.5	0.93	161		1.53209	-1.28558	-0.5	0.866025	1.03209	-0.41955	1.1141	-11.061
-1	2	160		-0.5	1	70		-0.51	0.94	154		1.53209	-1.28558	-0.766044	0.642788	0.766044	-0.642788	1	-20
-1	2	160		-0.5	1	80		-0.59	1.11	147		1.53209	-1.28558	-0.939693	0.34202	0.592396	-0.943555	1.1141	-28.939
-1	2	160		-0.5	1	90		-0.77	1.47	144		1.53209	-1.28558	-1	1.22515e-16	0.532089	-1.28558	1.39134	-33.7579
-1	2	160		-0.5	1	100		-0.95	1.79	144		1.53209	-1.28558	-0.939693	-0.34202	0.592396	-1.6276	1.73205	-35
-1	2	160		-0.5	1	110		-1.12	2.18	145		1.53209	-1.28558	-0.766044	-0.642788	0.766044	-1.92836	2.07495	-34.1672
-1	2	160		-0.5	1	120		-1.26	2.44	147		1.53209	-1.28558	-0.5	-0.866025	1.03209	-2.1516	2.38633	-32.1869
-1	2	160		-0.5	1	130		-1.37	2.65	150		1.53209	-1.28558	-0.173648	-0.984808	1.35844	-2.27038	2.64575	-29.5533
-1	2	160		-0.5	1	140		-1.41	2.75	150		1.53209	-1.28558	0.173648	-0.984808	1.70574	-2.27038	2.83975	-26.5412
-1	2	160		-0.5	1	150		-1.48	2.87	154		1.53209	-1.28558	0.5	-0.866025	2.03209	-2.1516	2.95952	-23.3181
-1	2	160		-0.5	1	160		-1.49	2.92	158		1.53209	-1.28558	0.766044	-0.642788	2.29813	-1.92836	3	-20
-1	2	160		-0.5	1	170		-1.51	2.92	161		1.53209	-1.28558	0.939693	-0.34202	2.47178	-1.6276	2.95952	-16.6819
-1	2	170		-0.5	1	0		-1.5	2.92	170		1.87939	-0.68404	1	0	2.87939	-0.68404	2.95952	-6.68186
-1	2	170		-0.5	1	10		-1.44	2.82	174		1.87939	-0.68404	0.939693	0.34202	2.81908	-0.34202	2.83975	-3.45876
-1	2	170		-0.5	1	20		-1.35	2.62	177		1.87939	-0.68404	0.766044	0.642788	2.64543	-0.0412527	2.64575	-0.446697
-1	2	170		-0.5	1	30		-1.2	2.29	2		1.87939	-0.68404	0.5	0.866025	2.37939	0.181985	2.38633	2.18685
-1	2	170		-0.5	1	40		-1.1	2.08	4		1.87939	-0.68404	0.173648	0.984808	2.05303	0.300767	2.07495	4.16725
-1	2	170		-0.5	1	50		-0.76	1.44	5		1.87939	-0.68404	-0.173648	0.984808	1.70574	0.300767	1.73205	5
-1	2	170		-0.5	1	60		-0.59	1.1	2		1.87939	-0.68404	-0.5	0.866025	1.37939	0.181985	1.39134	3.75787
-1	2	170		-0.5	1	70		-0.51	0.94	175		1.87939	-0.68404	-0.766044	0.642788	1.11334	-0.0412527	1.1141	-1.06101
-1	2	170		-0.5	1	80		-0.51	0.94	164		1.87939	-0.68404	-0.939693	0.34202	0.939693	-0.34202	1	-10
-1	2	170		-0.5	1	90		-0.6	1.12	157		1.87939	-0.68404	-1	1.22515e-16	0.879385	-0.68404	1.1141	-18.939
-1	2	170		-0.5	1	100		-0.78	1.5	154		1.87939	-0.68404	-0.939693	-0.34202	0.939693	-1.02606	1.39134	-23.7579
-1	2	170		-0.5	1	110		-0.94	1.81	154		1.87939	-0.68404	-0.766044	-0.642788	1.11334	-1.32683	1.73205	-25
-1	2	170		-0.5	1	120		-1.12	2.17	155		1.87939	-0.68404	-0.5	-0.866025	1.37939	-1.55007	2.07495	-24.1672
-1	2	170		-0.5	1	130		-1.27	2.48	157		1.87939	-0.68404	-0.173648	-0.984808	1.70574	-1.66885	2.38633	-22.1869
-1	2	170		-0.5	1	140		-1.36	2.63	161		1.87939	-0.68404	0.173648	-0.984808	2.05303	-1.66885	2.64575	-19.5533
-1	2	170		-0.5	1	150		-1.4	2.72	162		1.87939	-0.68404	0.5	-0.866025	2.37939	-1.55007	2.83975	-16.5412
-1	2	170		-0.5	1	160		-1.48	2.88	166		1.87939	-0.68404	0.766044	-0.642788	2.64543	-1.32683	2.95952	-13.3181
-1	2	170		-0.5	1	170		-1.52	2.95	169		1.87939	-0.68404	0.939693	-0.34202	2.81908	-1.02606	3	-10
